# Supplementary material for: Integrated Microbiomic and Metabolomic Dynamics of Fermented Corn and Soybean By-Product Mixed Substrate
Source: Front Nutr. 2022 Feb 28;9:831243. doi: 10.3389/fnut.2022.831243 (PMC8922052; doi:10.3389/fnut.2022.831243)
Supplement: Supplementary Table S1 — Determined nutrient contents of fermented corn and defatted soybean at 0, 12, 24, and 48 h. [file Table_1.XLSX]

## Sheet: TableS1
Table S1. The determined nutrient contents of fermented corn and defatted soybean at 0 h, 12 h, 24 h, and 48 h
Items	0h	12h	24h	48h
pH	6.32±0.04b	6.48±0.06b	6.71±0.05a	4.98±0.15c
Lactic acid, mmol/Kg	29.59±0.67b	31.62±1.75b	35.83±2.64b	107.46±5.73a
Crude protein, %	28.21±0.92c	29.30±0.47bc	30.91±0.58ab	31.54±0.39a
Small peptides, %	1.19±0.13d	2.66±0.15c	5.63±0.32b	10.03±0.13a
Ether extract, %	3.67±0.34a	3.52±0.41a	3.39±0.56a	3.21±0.39b
NDF, %	13.52±0.57a	13.03±0.18a	9.59±0.65b	9.24±0.39b
ADF, %	6.37±0.32	6.02±0.19	5.94±0.35	5.81±0.27
Amylose, %	4.83±0.34a	4.35±0.26a	3.35±0.18b	2.33±0.14c
Phytate phosphorus, %	0.39±0.04a	0.32±0.02ab	0.29±0.01b	0.22±0.06c
Glycinin, %	68.93±4.91a	52.45±4.67b	27.49±3.61c	20.14±5.01c
β-conglycinin, %	67.24±4.17a	56.32±4.13a	26.63±5.32b	15.64±3.86c

## Sheet: TableS2
Table S2. Identification of significantly different metabolites during fermentation
								A0_1	A0_2	A0_3	A0_4	A0_5	A0_6	B12_1	B12_2	B12_3	B12_4	B12_5	B12_6	C24_1	C24_2	C24_3	C24_4	C24_5	C24_6	D48_1	D48_2	D48_3	D48_4	D48_5	D48_6
Lable	MS2 name	HMDB	CAS	KEGG COMPOUND ID	Super.Class	Class	Sub.Class	0h	0h	0h	0h	0h	0h	12h	12h	12h	12h	12h	12h	24h	24h	24h	24h	24h	24h	48h	48h	48h	48h	48h	48h
1-Pyrroline	1-Pyrroline	HMDB0012497	5724-81-2	C15668	Organoheterocyclic compounds	Pyrrolines		0.000386163	0.00495479	0.000414565	0.000392975	0.000394722	0.000345795	0.00663056	0.000405383	0.000429389	0.00500046	0.000420986	0.000435743	0.460416	0.600747	0.476128	0.743511	0.779469	0.768317	1.95943	1.87884	2.23327	0.892303	1.88929	3.06131
2,3-Dihydro-4-methylfuran	2,3-Dihydro-4-methylfuran							0.000386163	0.000409124	0.0188883	0.0076406	0.000394722	0.00507121	0.000452806	0.000405383	0.0142995	0.00577258	0.000420986	0.0206854	2.02344	2.05694	1.70464	5.84969	4.90488	3.32744	7.86031	7.51317	5.81384	9.23768	8.90763	16.8429
3,3,5-triiodo-L-thyronine-beta-D-glucuronoside	3,3,5-triiodo-L-thyronine-beta-D-glucuronoside	HMDB0062203	328-39-2	C16439	Organic acids and derivatives	Carboxylic acids and derivatives	Amino acids, peptides, and analogues	8.4352	11.7312	18.5772	10.3521	11.0002	6.32726	9.20026	8.88903	8.86774	13.6853	10.6479	12.5487	171.758	235.43	129.562	238.352	222.12	197.026	551.791	518.412	497.461	621.428	519.98	904.39
Ornithine	Ornithine	HMDB0000214	3184-13-2	C00077	Organic acids and derivatives	Carboxylic acids and derivatives	Amino acids, peptides, and analogues	0.108874	0.330143	0.274442	0.285088	0.302023	0.105467	0.201375	0.582497	0.598242	0.21575	0.184556	0.418815	0.646607	0.689226	0.345594	1.40383	0.891013	0.791167	43.4977	41.5087	38.5963	46.1959	49.1393	91.2334
Phenylethylamine	Phenylethylamine	HMDB0012275	64-04-0	C05332	Benzenoids	Benzene and substituted derivatives	Phenethylamines	0.352766	0.315045	0.499814	0.39827	0.51537	0.514789	1.39861	1.38369	1.44232	1.2642	1.54234	1.50594	1.63176	3.05585	1.60061	2.29642	2.71439	3.03578	649.181	593.084	537.963	631.989	454.643	675.914
Viniferifuran	Viniferifuran	HMDB0033646	223591-26-2		Phenylpropanoids and polyketides	2-arylbenzofuran flavonoids		0.000386163	0.000409124	0.000414565	0.000392975	0.000394722	0.000345795	1.63993	1.11811	1.62051	3.13569	1.65677	1.69214	0.942147	0.696848	4.85103	0.245315	0.0997667	0.512445	0.465836	0.395723	0.521269	0.140471	0.507678	0.418465
Protopine	Protopine	HMDB0003920	130-86-9	C05189	Alkaloids and derivatives	Protopine alkaloids		0.000386163	0.000409124	0.000414565	0.000392975	0.000394722	0.000345795	0.276425	0.471153	0.503154	0.317534	0.420894	0.37121	0.432916	0.314139	0.526253	0.383061	0.313625	0.52576	0.326822	0.335113	0.351976	0.0646552	0.250257	0.574528
Pyrrolidine	Pyrrolidine	HMDB0031641	123-75-1		Organoheterocyclic compounds	Pyrrolidines		0.000386163	0.0312628	0.00407725	0.0102746	0.010634	0.00269791	0.183124	0.115803	0.184935	0.210619	0.143284	0.147416	0.313768	0.32735	0.351499	0.44054	0.325352	0.373422	0.433727	0.43479	0.365889	0.404413	0.341867	0.753769
Protein serine	Protein serine	HMDB0062263	302-84-1	C00716	Organic acids and derivatives	Carboxylic acids and derivatives	Amino acids, peptides, and analogues	0.000386163	0.000409124	0.000414565	0.000392975	0.000394722	0.000345795	0.317368	0.363469	0.351155	0.422017	0.338287	0.378723	0.918993	0.692507	0.640752	1.59324	1.01768	1.21177	1.07487	1.1977	0.950597	0.467844	1.06383	2.24451
9-Hydroxy-4-methoxypsoralen 9-glucoside	9-Hydroxy-4-methoxypsoralen 9-glucoside	HMDB0039047	115356-06-4		Phenylpropanoids and polyketides	Coumarins and derivatives	Coumarin glycosides	0.000386163	0.000409124	0.000414565	0.000392975	0.000394722	0.000345795	0.564157	0.421702	1.26284	1.43633	0.762974	1.47675	1.22439	1.20469	2.60303	1.19601	0.659593	1.01992	0.124812	0.125732	0.132292	0.233659	0.162997	0.142531
Tyramine	Tyramine	HMDB0000306	51-67-2	C00483	Benzenoids	Benzene and substituted derivatives	Phenethylamines	0.258676	0.254321	0.393034	0.380027	0.288625	0.16579	0.206246	0.249279	0.208296	0.25566	0.203811	0.198354	0.350147	1.27114	0.340574	0.589675	0.854809	1.11237	308.333	292.345	286.613	406.238	307.222	497.392
Lagerstroemine	Lagerstroemine	HMDB0030229	10247-53-7		Phenylpropanoids and polyketides	Macrolides and analogues		0.000386163	0.000409124	0.000414565	0.000392975	0.0579282	0.000345795	2.49958	3.7415	2.70026	2.39497	2.03039	3.14227	2.12991	1.83263	1.50594	1.66807	0.819871	2.45008	0.598232	0.622069	0.610611	1.14533	0.701918	0.576963
L-Lysine	L-Lysine	HMDB0000182	56-87-1	C00047	Organic acids and derivatives	Carboxylic acids and derivatives	Amino acids, peptides, and analogues	3.00849	3.48537	3.58742	3.08132	2.71941	3.1295	4.71663	4.67534	4.74641	5.14733	4.84158	3.23059	24.5665	26.1518	18.7544	44.8591	37.3862	22.9519	165.288	151.149	148.773	164.906	172.719	301.414
(+)-2,3-Dihydro-3-methyl-1H-pyrrole	(+)-2,3-Dihydro-3-methyl-1H-pyrrole	HMDB0033529			Organoheterocyclic compounds	Pyrrolines		0.046281	0.172838	0.105695	0.0939941	0.0956788	0.0596827	0.0333728	0.0177155	0.124012	0.0707979	0.047721	0.329972	8.1427	6.07771	7.00572	22.706	18.1623	13.6326	21.6363	20.371	19.4467	29.2297	24.2224	49.0818
4-Hydroxybenzylamine	4-Hydroxybenzylamine	HMDB0032578	696-60-6		Benzenoids	Benzene and substituted derivatives	Phenylmethylamines	0.20922	0.541328	0.4956	0.26413	0.307141	0.0934229	0.344717	0.219261	0.21349	0.300588	0.356289	0.171449	6.72969	7.92537	8.12942	6.28713	3.78708	4.41996	25.5179	27.6143	23.5196	40.8753	26.7962	40.3883
2,6-Dimethylpyrazine	2,6-Dimethylpyrazine	HMDB0035248	108-50-9		Organoheterocyclic compounds	Diazines	Pyrazines	0.110666	0.14413	0.134875	0.0987242	0.106467	0.0892457	0.445637	0.445217	0.398615	0.421854	0.441398	0.392643	2.64923	2.64555	2.74546	3.71763	1.83295	1.66041	6.33735	6.14462	5.50198	9.74512	6.44882	10.8482
Piperidine	Piperidine	HMDB0034301	110-89-4	C01746	Organoheterocyclic compounds	Piperidines		1.45638	2.24241	3.03603	1.67931	1.91022	1.01748	1.51694	1.47967	1.54971	2.45122	1.95762	2.0881	30.4439	42.2825	23.237	42.2352	38.9472	62.4087	99.7758	91.286	88.0388	117.983	92.1218	169.268
(2R,3R)-2,3-Butanediol	(2R,3R)-2,3-Butanediol	HMDB0033007	24347-58-8	C03044	Organooxygen compounds	Alcohols and polyols	Polyols	0.000386163	0.000409124	0.000414565	0.00274558	0.000394722	0.000345795	0.0319203	0.0338197	0.0501862	0.10662	0.0373175	0.0779405	0.443391	0.545726	0.374379	0.443662	0.274004	0.355763	0.195305	0.091916	0.152045	0.0807482	0.181653	0.145261
6-(2-Carboxyethyl)-7-hydroxy-2,2-dimethyl-4-chromanone glucoside	6-(2-Carboxyethyl)-7-hydroxy-2,2-dimethyl-4-chromanone glucoside	HMDB0034032			Organic oxygen compounds	Organooxygen compounds	Carbohydrates and carbohydrate conjugates	0.110394	0.242522	0.369526	0.151712	0.238033	0.0424532	0.0612453	0.0328214	0.0703065	0.0319757	0.0796209	0.0363401	0.00789193	0.037908	0.0306411	0.0147013	0.0103832	0.0113359	0.000596782	0.00054308	0.000527793	0.00498936	0.00495034	0.00751096
Maltopentaose	Maltopentaose	HMDB0012254	34620-76-3		Organic oxygen compounds	Organooxygen compounds	Carbohydrates and carbohydrate conjugates	0.170368	0.0679318	0.0151884	0.130326	0.0717282	0.183768	0.0588497	0.147149	0.0651428	0.170477	0.205681	0.15974	0.0261293	0.00841761	0.0104427	0.0113948	0.00727926	0.0108204	0.000596782	0.00054308	0.000527793	0.000575546	0.000543555	0.000809338
Citreoviridinol A1	Citreoviridinol A1	HMDB0035369	94161-12-3		Organoheterocyclic compounds	Dioxepanes	1,4-dioxepanes	0.00227157	0.00216808	0.0125115	0.000392975	0.0103012	0.000345795	0.000452806	0.000405383	0.000429389	0.000406955	0.000420986	0.000435743	0.0544918	0.0902946	0.0151694	0.0385759	0.026444	0.0398355	0.765407	0.774894	0.60421	1.01584	0.69027	1.40814
2-Methylfuran	2-Methylfuran	HMDB0013749	534-22-5		Organoheterocyclic compounds	Heteroaromatic compounds		0.000386163	0.286867	0.000414565	0.0377662	0.000394722	0.000345795	0.000452806	0.000405383	0.000429389	0.139521	0.03935	0.0449294	0.000428857	0.000461715	0.248797	0.000497651	0.000423119	0.000454334	0.793474	0.722383	0.683275	0.869363	0.794677	1.42723
Phosphoric acid	Phosphoric acid	HMDB0002142	7664-38-2	C00009	Homogeneous non-metal compounds	Non-metal oxoanionic compounds	Non-metal phosphates	0.0704083	0.0559212	0.0581102	0.0381266	0.0522374	0.0825721	0.0684438	0.12633	0.115729	0.205662	0.154798	0.104745	3.62761	4.37565	5.11511	6.07321	4.37777	5.02813	2.38996	3.74575	3.96982	7.62463	4.13139	4.27686
(E)-Urocanic acid	(E)-Urocanic acid	HMDB0034174	3465-72-3		Organoheterocyclic compounds	Azoles	Imidazoles	0.015525	0.000409124	0.000414565	0.0107614	0.000394722	0.103925	24.6536	20.834	48.9808	33.0442	19.8802	27.1197	20.5437	16.6608	45.0708	47.3979	35.4785	26.6684	31.0775	28.9442	33.5869	39.9163	31.1708	54.7089
L-Methionine	L-Methionine	HMDB0000696	63-68-3	C00073	Organic acids and derivatives	Carboxylic acids and derivatives	Amino acids, peptides, and analogues	2.85989	5.2868	6.80851	4.09856	5.10482	1.44776	2.04348	1.6635	1.85128	2.09711	2.36797	2.57386	28.0183	41.8699	26.8556	50.4915	42.4464	31.4624	129.515	122.835	118.59	173.468	144.094	255.327
2-Amino-4-ethoxy-3-hydroxybutanoic acid	2-Amino-4-ethoxy-3-hydroxybutanoic acid	HMDB0032862	98644-37-2		Organic acids and derivatives	Carboxylic acids and derivatives	Amino acids, peptides, and analogues	0.129106	0.0857978	0.302121	0.14971	0.0527807	0.179883	3.06858	2.8386	2.91682	5.66195	3.64266	3.53058	27.0874	31.3399	22.1528	40.4854	37.8216	33.2091	61.3848	55.0232	52.3774	70.2474	55.3665	110.688
7-Aminoflunitrazepam	7-Aminoflunitrazepam	HMDB0041818	34084-50-9		Organoheterocyclic compounds	Benzodiazepines	1,4-benzodiazepines	0.0119186	0.000409124	0.00545119	0.029459	0.000394722	0.02414	0.534587	1.46538	0.51339	1.16063	0.850831	1.03895	3.60704	2.19379	0.730461	3.6891	3.50473	3.52971	7.95782	7.89254	6.26965	5.21806	5.07148	7.87839
LysoPE(14:1(9Z)/0:0)	LysoPE(14:1(9Z)/0:0)	HMDB0011501			Lipids and lipid-like molecules	Glycerophospholipids	Glycerophosphoethanolamines	0.000386163	0.000409124	0.000414565	0.000392975	0.000394722	0.000345795	0.119707	0.0772118	0.101912	0.115318	0.10383	0.0361028	0.333944	0.20136	0.101351	0.326337	0.166832	0.39948	0.610743	0.758871	0.288896	0.369694	0.394049	0.826601
Phenylacetaldehyde	Phenylacetaldehyde	HMDB0006236	122-78-1	C00601	Benzenoids	Benzene and substituted derivatives	Phenylacetaldehydes	0.926292	0.85236	0.55885	1.72524	0.60735	0.619703	0.843355	0.818639	0.543517	1.0154	0.771229	0.714095	1.15087	4.22832	1.01802	1.98656	2.89835	3.68753	903.517	848.284	802.581	1101.42	829.476	1358.12
Glycerol 3-phosphate	Glycerol 3-phosphate	HMDB0000126	20883	C00093	Lipids and lipid-like molecules	Glycerophospholipids	Glycerophosphates	0.0904158	0.0342992	0.0402294	0.0428831	0.020468	0.175892	0.109577	0.133233	0.21322	0.259717	0.203626	0.253509	6.12493	7.18426	8.29678	10.0308	7.31405	8.3057	3.86645	6.15427	3.97774	12.7404	7.1394	6.71813
Trimethylamine N-oxide	Trimethylamine N-oxide	HMDB0000925	1184-78-7	C01104	Organic nitrogen compounds	Organonitrogen compounds	Aminoxides	2.49787	1.53133	0.637961	1.94967	1.51996	2.29872	0.769948	1.13289	0.824143	0.71088	0.858042	0.937008	0.0492334	0.0461096	0.0292818	0.0248827	0.042055	0.0671023	0.000596782	0.00054308	0.000527793	0.000575546	0.000543555	0.000809338
2,5-Dimethyl-3-propylpyrazine	2,5-Dimethyl-3-propylpyrazine	HMDB0031841	18433-97-1		Organoheterocyclic compounds	Diazines	Pyrazines	0.108904	0.0583498	0.0366666	0.108311	0.0351382	0.0673234	0.16244	0.164615	0.213591	0.224607	0.179624	0.159907	1.10402	1.03521	0.765092	2.1256	2.87314	2.59668	4.63417	5.30656	4.81164	4.98966	5.76298	10.8925
2,4-Dimethyl-5-vinylthiazole	2,4-Dimethyl-5-vinylthiazole	HMDB0037285	65505-18-2		Organoheterocyclic compounds	Azoles	Thiazoles	0.000386163	0.000409124	0.0200385	0.000392975	0.000394722	0.000345795	0.000452806	0.000405383	0.000429389	0.000406955	0.000420986	0.00427732	0.00884718	0.000461715	0.00726475	0.000497651	0.00704739	0.000454334	0.253859	0.336715	0.281667	0.717331	0.235297	0.802827
DHAP(18:0e)	DHAP(18:0e)	HMDB0011142			Organic oxygen compounds	Organooxygen compounds	Carbonyl compounds	0.000386163	0.000409124	0.000414565	0.00763555	0.000394722	0.000345795	0.160646	0.195835	0.170931	0.214001	0.184924	0.163328	0.633034	0.434546	0.505167	0.590539	0.691044	0.941874	0.0846317	0.173964	0.162642	0.0376812	0.11989	0.15132
Cyclic GMP	Cyclic GMP	HMDB0001314	7665-99-8	C00942	Nucleosides, nucleotides, and analogues	Purine nucleotides	Cyclic purine nucleotides	1.36605	1.4114	0.940266	1.63028	1.86906	0.997276	0.686558	2.48818	1.54595	0.384462	1.71293	0.69055	0.0159836	0.0325106	0.255546	0.0120813	0.00744492	0.00398285	0.0220847	0.0174701	0.00623394	0.000575546	0.0524762	0.0443981
Pelargonidin 5-galactoside	Pelargonidin 5-galactoside	HMDB0041170	157526-28-8		Phenylpropanoids and polyketides	Flavonoids	Flavonoid glycosides	1.46521	1.92492	1.57402	1.25842	1.17699	0.231717	0.481529	0.590563	0.173843	0.198361	0.0403846	0.242687	0.106528	0.0908642	0.414895	0.000497651	0.000423119	0.000454334	0.000596782	0.00054308	0.169845	0.332809	0.231683	0.165803
L-prolyl-L-proline	L-prolyl-L-proline							0.00299109	0.0117803	0.000414565	0.000392975	0.0056563	0.000345795	0.0380873	0.0214574	0.0296743	0.0180727	0.0307829	0.0154647	0.0286966	0.113088	0.0437646	0.0209771	0.000423119	0.000454334	1.4646	1.33736	1.50349	3.04264	1.85473	3.00683
6''-O-Acetyldaidzin	6''-O-Acetyldaidzin	HMDB0030689	71385-83-6		Phenylpropanoids and polyketides	Isoflavonoids	Isoflavonoid O-glycosides	11.9631	32.7385	11.4986	23.0525	27.189	6.57994	9.57518	29.374	7.13091	4.38629	4.94062	5.87732	0.353152	3.06563	13.786	0.19431	0.111331	0.259636	0.000596782	0.106676	0.0336945	0.297307	0.750568	0.176658
1,3,5-Trihydroxybenzene	1,3,5-Trihydroxybenzene	HMDB0013675	108-73-6	C02183	Benzenoids	Benzene and substituted derivatives	Phenols and derivatives	4.52966	8.05149	9.18433	4.74942	7.06488	1.79931	6.86886	2.94053	5.10631	3.07532	4.74483	3.28534	0.918444	0.841251	2.461	0.10945	0.317305	0.806083	0.000596782	0.00054308	0.000527793	0.000575546	0.000543555	0.000809338
Erythroskyrin	Erythroskyrin	HMDB0030464	4987-27-3		Organoheterocyclic compounds	Furofurans		0.00603241	0.0169729	0.0351206	0.0222877	0.0391426	0.00693606	2.78527	2.06912	2.86155	1.5229	2.11506	1.56293	3.62419	1.03777	1.22026	1.62037	2.26576	2.59115	2.05248	1.88925	1.68058	3.94663	3.15892	3.37414
Ononin	Ononin	HMDB0033987	486-62-4	C10509	Phenylpropanoids and polyketides	Isoflavonoids	Isoflavonoid O-glycosides	0.103696	0.107224	0.699059	1.98064	0.00347253	0.00176134	0.000452806	0.000405383	0.184998	0.00566169	0.000420986	0.000435743	0.000428857	0.000461715	0.0936406	0.000497651	0.000423119	0.000454334	0.000596782	0.00054308	0.000527793	0.000575546	0.000543555	0.000809338
Muricatacin	Muricatacin	HMDB0038685	134698-86-5					0.000386163	0.000409124	0.0030868	0.000392975	0.000394722	0.000345795	0.000452806	0.000405383	0.000429389	0.000406955	0.000420986	0.00506699	0.000428857	0.000461715	0.000431539	0.000497651	0.000423119	0.000454334	0.294331	0.256724	0.24433	0.252884	0.270497	0.49166
Catechin 7-glucoside	Catechin 7-glucoside	HMDB0037949	65597-47-9	C09617	Phenylpropanoids and polyketides	Flavonoids	Flavonoid glycosides	0.0133998	0.0181328	0.0295704	0.0115303	0.0152206	0.00440925	0.5443	0.267523	0.549774	1.65349	0.467548	0.690726	6.99748	5.97338	2.73533	6.39181	4.80946	4.85437	4.5088	4.06078	4.10039	7.1032	5.25114	6.81867
1-Deoxynojirimycin	1-Deoxynojirimycin	HMDB0035359	19130-96-2	C16843	Organoheterocyclic compounds	Piperidines		0.0226979	0.141408	0.0614071	0.117186	0.00801679	0.0437571	0.0613474	0.0195325	0.1568	0.0993167	0.150126	0.0456379	2.02787	1.99068	1.53665	2.49917	2.97032	2.81637	2.74875	2.40217	2.56715	2.39178	2.64264	4.4078
Styrene	Styrene	HMDB0034240	100-42-5	C07083	Benzenoids	Benzene and substituted derivatives	Styrenes	0.678185	0.654189	0.382333	0.817603	0.51693	0.506589	2.63832	2.52566	2.31065	3.24764	2.87179	2.70106	3.03304	4.95849	2.77342	4.02693	4.73578	5.53765	949.938	895.792	770.661	988.296	663.102	1041.07
Enterocin 900	Enterocin 900	HMDB0038284	179530-08-6		Phenylpropanoids and polyketides	2-arylbenzofuran flavonoids		0.000386163	0.000409124	0.000414565	0.000392975	0.000394722	0.00344381	3.29688	3.45189	3.13321	3.51436	3.39264	3.80265	1.37498	1.00466	0.798795	0.95303	1.09822	1.52628	1.51805	1.44266	1.4448	1.08732	1.301	1.53501
DG(18:2(9Z,12Z)/18:2(9Z,12Z)/0:0)	DG(18:2(9Z,12Z)/18:2(9Z,12Z)/0:0)	HMDB0007248			Lipids and lipid-like molecules	Glycerolipids	Diradylglycerols	1.04921	0.632507	0.399926	0.74582	0.665302	0.961642	0.519409	0.41916	0.548351	0.556574	0.577663	0.633393	0.413699	0.387093	0.37193	0.528977	0.435634	0.423142	0.0430179	0.00054308	0.000527793	0.000575546	0.000543555	0.130417
8-Propanoylneosolaniol	8-Propanoylneosolaniol	HMDB0038562	111112-47-1		Lipids and lipid-like molecules	Prenol lipids	Sesquiterpenoids	0.000386163	0.000409124	0.00270587	0.000392975	0.000394722	0.000345795	0.0032823	0.000405383	0.000429389	0.000406955	0.000420986	0.000435743	0.0218644	0.0759181	0.0233766	0.0402535	0.0213233	0.0152735	0.12222	0.122958	0.0908912	0.175024	0.108933	0.261874
6''-O-Acetylgenistin	6''-O-Acetylgenistin	HMDB0029528	73566-30-0		Phenylpropanoids and polyketides	Isoflavonoids	Isoflavonoid O-glycosides	3.93404	18.6019	4.69056	5.98569	6.4754	2.22446	2.92945	3.21677	2.3932	2.23918	2.63049	2.05815	0.249333	0.896748	1.51544	0.149951	0.100639	0.187803	0.000596782	0.00054308	0.037787	0.21257	0.699939	0.000809338
Prolylhydroxyproline	Prolylhydroxyproline	HMDB0006695	18684-24-7		Organic acids and derivatives	Carboxylic acids and derivatives	Amino acids, peptides, and analogues	0.0163037	0.0295324	0.0673176	0.0206108	0.070037	0.0997201	1.25313	0.943439	1.15153	1.26711	1.04914	1.88095	1.62982	1.65945	1.88221	1.90453	3.00831	2.5788	3.66593	3.32668	3.38828	5.14687	4.64752	6.19072
1-Methyladenosine	1-Methyladenosine	HMDB0003331	15763-06-1	C02494	Nucleosides, nucleotides, and analogues	Purine nucleosides		0.000386163	0.000409124	0.000414565	0.000392975	0.000394722	0.000345795	0.137102	0.11708	0.120302	0.237906	0.165895	0.164243	0.373761	0.305501	0.510478	0.69318	0.820388	1.24527	0.565631	0.265239	0.0279123	0.0686355	0.196317	0.0708535
O-Methylsomniferine	O-Methylsomniferine	HMDB0038586	117611-62-8		Alkaloids and derivatives	Morphinans		0.000386163	0.000409124	0.000414565	0.000392975	0.000394722	0.000345795	0.000452806	0.000405383	0.000429389	0.000406955	0.000420986	0.000435743	0.0340612	0.0532809	0.0103274	0.0447595	0.0246797	0.0231466	0.0134253	0.007663	0.0179493	0.0825165	0.021476	0.04852
Leucyl-Methionine	Leucyl-Methionine	HMDB0028935			Organic acids and derivatives	Carboxylic acids and derivatives	Amino acids, peptides, and analogues	0.048402	0.0166007	0.0719249	0.0106449	0.0235597	0.0535122	0.107196	0.13241	0.130341	0.175894	0.104854	0.12828	1.2039	2.4506	1.1421	1.39253	0.82988	0.630609	4.10985	4.56011	3.74272	7.6369	6.31696	8.25006
Cytidine 2',3'-cyclic phosphate	Cytidine 2',3'-cyclic phosphate	HMDB0011691	15718-51-1		Nucleosides, nucleotides, and analogues	Pyrimidine nucleotides	Cyclic pyrimidine nucleotides	0.581268	0.500479	0.250046	0.650552	0.548875	0.457544	0.172612	1.06838	0.52132	0.109768	0.601517	0.248317	0.000428857	0.000461715	0.0227589	0.000497651	0.000423119	0.000454334	0.000596782	0.00054308	0.000527793	0.000575546	0.000543555	0.000809338
Hexahydro-6,7-dihydroxy-5-(hydroxymethyl)-3-(2-hydroxyphenyl)-2H-pyrano[2,3-d]oxazol-2-one	Hexahydro-6,7-dihydroxy-5-(hydroxymethyl)-3-(2-hydroxyphenyl)-2H-pyrano[2,3-d]oxazol-2-one							0.00405946	0.00959627	0.00255641	0.0107826	0.00598951	0.000345795	1.30067	0.4924	1.00274	1.41816	1.32717	2.2292	4.22459	3.22972	4.416	5.68862	5.69679	4.58364	0.756781	0.819758	0.834573	0.539113	0.968738	1.15082
Hydroxyprolyl-Hydroxyproline	Hydroxyprolyl-Hydroxyproline	HMDB0028864			Organic acids and derivatives	Carboxylic acids and derivatives	Amino acids, peptides, and analogues	0.416953	0.594767	0.858749	0.531672	0.642807	0.278296	4.03553	3.08922	4.11523	4.11286	3.8099	2.86775	19.4047	14.3458	17.525	32.1176	33.3963	22.0112	38.7195	33.4449	32.0671	40.0341	41.3326	51.9261
Cinnatriacetin A	Cinnatriacetin A	HMDB0033932			Phenylpropanoids and polyketides	Cinnamic acids and derivatives	Hydroxycinnamic acids and derivatives	0.0182715	0.0155092	0.0219035	0.00604498	0.0127161	0.00196202	0.000452806	0.000405383	0.000429389	0.00147599	0.000420986	0.00304522	0.0463058	0.0493579	0.0169895	0.0515408	0.0677497	0.0664631	0.666465	0.640178	0.559443	0.154163	0.557756	0.863865
Neotrehalose	Neotrehalose	HMDB0029880	585-91-1		Organic oxygen compounds	Organooxygen compounds	Carbohydrates and carbohydrate conjugates	13.4954	14.3751	13.7002	13.8718	14.3838	12.8998	4.02793	6.38105	4.54109	2.68097	4.09963	3.93668	0.180928	0.144541	0.351072	0.116756	0.133233	0.202521	0.0631784	0.0498932	0.11736	0.180691	0.173635	0.0710216
Leucyl-Isoleucine	Leucyl-Isoleucine	HMDB0028932			Organic acids and derivatives	Carboxylic acids and derivatives	Amino acids, peptides, and analogues	0.66485	0.44345	0.334894	0.555115	0.390719	0.4718	0.762382	0.829169	0.308154	0.536828	0.533656	0.368794	6.08764	12.8271	5.56976	8.11867	4.68021	3.6922	20.6726	20.2475	19.2714	33.0646	27.6809	38.6383
Subaphylline	Subaphylline	HMDB0033463	501-13-3	C10497	Phenylpropanoids and polyketides	Cinnamic acids and derivatives	Hydroxycinnamic acids and derivatives	0.185157	0.131154	0.0914023	0.161583	0.0834799	0.154896	0.142967	0.0703556	0.15603	0.181606	0.163483	0.125407	1.13911	2.06193	0.857772	1.41614	0.855735	0.650975	11.0639	10.3755	10.1417	11.358	11.4848	17.1167
Fumigaclavine A	Fumigaclavine A	HMDB0030202	6879-59-0		Alkaloids and derivatives	Ergoline and derivatives	Clavines and derivatives	0.000386163	0.000409124	0.000414565	0.000392975	0.000394722	0.000345795	0.000452806	0.000405383	0.000429389	0.000406955	0.000420986	0.000435743	0.494627	0.504349	0.179282	1.3104	1.15748	1.1069	0.620044	0.671291	0.575336	0.218286	0.668543	1.30198
Biochanin A 7-(6-malonylglucoside)	Biochanin A 7-(6-malonylglucoside)	HMDB0030640	34232-17-2	C12625	Phenylpropanoids and polyketides	Isoflavonoids	Isoflavonoid O-glycosides	0.00135976	0.00189979	0.000414565	0.00912892	0.000394722	0.000345795	4.23103	2.77157	2.76793	3.61939	4.33855	3.15647	5.21819	4.87934	5.9797	6.88236	3.40348	3.04444	0.105977	0.298586	0.326775	2.9724	1.30229	0.488064
Prolyl-Valine	Prolyl-Valine	HMDB0029030			Organic acids and derivatives	Carboxylic acids and derivatives	Amino acids, peptides, and analogues	0.0664785	0.0708915	0.00673072	0.0780829	0.0630992	0.0463361	0.191367	0.206011	0.193695	0.22279	0.242359	0.300367	2.16141	2.60364	0.944627	2.47109	2.44495	2.23295	12.2171	12.5382	9.5689	12.9645	12.6377	20.0026
Glycine	Glycine	HMDB0000123	56-40-6	C00037	Organic acids and derivatives	Carboxylic acids and derivatives	Amino acids, peptides, and analogues	0.00252974	0.0146248	0.00737123	0.00605827	0.0151761	0.00190427	0.000452806	0.00220793	0.000429389	0.00207974	0.00198618	0.00215556	0.00697297	0.00375441	0.000431539	0.0117788	0.00402639	0.0104286	0.452947	0.463495	0.418088	0.582964	0.452854	0.782716
Phenylalanyl-Asparagine	Phenylalanyl-Asparagine	HMDB0028990			Organic acids and derivatives	Carboxylic acids and derivatives	Amino acids, peptides, and analogues	0.000386163	0.000409124	0.000414565	0.000392975	0.000394722	0.000345795	0.000452806	0.000405383	0.000429389	0.000406955	0.000420986	0.0140597	0.0362504	0.15597	0.0351282	0.000497651	0.000423119	0.0167045	0.637836	0.671289	0.388117	1.19104	0.628523	1.09915
Phenylalanyl-Tyrosine	Phenylalanyl-Tyrosine	HMDB0029007			Organic acids and derivatives	Carboxylic acids and derivatives	Amino acids, peptides, and analogues	0.0135107	0.0236209	0.0590439	0.0201182	0.0256379	0.00692875	0.0513889	0.0108442	0.043393	0.0420269	0.0591744	0.0324209	0.20698	0.444135	0.26239	0.365853	0.191599	0.202953	1.42322	1.10361	1.16357	1.42884	1.26462	2.34699
L-Cystine	L-Cystine	HMDB0000192	56-89-3	C00491	Organic acids and derivatives	Carboxylic acids and derivatives	Amino acids, peptides, and analogues	0.000386163	0.000409124	0.00375403	0.00193441	0.00156053	0.00878843	0.000452806	0.00220214	0.000429389	0.000406955	0.00187701	0.000435743	0.000428857	0.00261451	0.000431539	0.000497651	0.00651999	0.00929558	0.398745	0.479001	0.365928	0.704008	0.542859	1.37843
Pteroside Z	Pteroside Z	HMDB0032587	35943-37-4		Benzenoids	Indanes	Indanones	0.000386163	0.000409124	0.000414565	0.000392975	0.000394722	0.000345795	0.000452806	0.000405383	0.000429389	0.000406955	0.000420986	0.000435743	0.0148554	0.0110624	0.000431539	0.0213996	0.0576067	0.014909	0.155618	0.140523	0.102603	0.163495	0.143688	0.253259
Nerolidol 3-O-[a-L-Rhamnopyranosyl-(1->4)-a-L-rhamnopyranosyl-(1->2)-b-D-glucopyranoside]	Nerolidol 3-O-[a-L-Rhamnopyranosyl-(1->4)-a-L-rhamnopyranosyl-(1->2)-b-D-glucopyranoside]							0.0837028	0.0941872	0.120089	0.0752773	0.0895841	0.0901155	0.0478136	0.0394404	0.0465067	0.0331864	0.0579485	0.0278449	0.0104689	0.0118623	0.00748578	0.000497651	0.000423119	0.000454334	0.000596782	0.00054308	0.000527793	0.000575546	0.000543555	0.000809338
Hirsutin	Hirsutin	HMDB0035923	31456-68-5		Organosulfur compounds	Sulfoxides		0.000386163	0.000409124	0.000414565	0.000392975	0.000394722	0.000345795	0.115392	0.0282307	0.0943524	0.178018	0.123124	0.0684643	0.366108	0.503161	1.286	0.676929	0.254716	0.262893	0.545821	0.827331	0.940915	1.75049	1.02136	1.10415
1-(1-Pyrrolidinyl)-2-propanone	1-(1-Pyrrolidinyl)-2-propanone	HMDB0040030	54151-38-1		Organoheterocyclic compounds	Pyrrolidines	N-alkylpyrrolidines	0.0374857	0.201983	0.147472	0.0474704	0.136369	0.108589	0.152644	0.0650589	0.0774579	0.158078	0.051973	0.157713	1.2226	0.697523	1.59941	2.35668	2.21577	1.87572	5.44194	6.70693	2.86579	9.27993	8.15232	9.34204
1-(4-Hydroxy-3,5-dimethoxyphenyl)-7-(4-hydroxy-3-methoxyphenyl)-3,5-heptanediol	1-(4-Hydroxy-3,5-dimethoxyphenyl)-7-(4-hydroxy-3-methoxyphenyl)-3,5-heptanediol	HMDB0041091	145888-84-2		Phenylpropanoids and polyketides	Diarylheptanoids	Linear diarylheptanoids	0.000386163	0.000409124	0.000414565	0.000392975	0.000394722	0.000345795	0.000452806	0.000405383	0.000429389	0.000406955	0.000420986	0.000435743	0.0117451	0.0249154	0.00724585	0.00883844	0.00424313	0.000454334	0.370245	0.2389	0.217984	0.310057	0.210088	0.428808
2-Dodecanone	2-Dodecanone	HMDB0031019	6175-49-1	C14996	Organic oxygen compounds	Organooxygen compounds	Carbonyl compounds	0.000386163	0.000409124	0.000414565	0.000392975	0.000394722	0.000345795	0.0708285	0.0394098	0.0411278	0.101648	0.0881632	0.0515816	0.119036	0.134263	0.165902	0.15339	0.133381	0.158282	0.134432	0.199985	0.155308	0.237784	0.168438	0.284571
2-Methylbenzaldehyde	2-Methylbenzaldehyde	HMDB0029636	529-20-4	C07214	Benzenoids	Benzene and substituted derivatives	Benzoyl derivatives	0.216584	0.229076	0.654976	0.562899	0.624329	0.147206	0.251352	0.261815	0.390917	0.318098	0.403876	0.34903	0.336412	0.851333	0.67662	0.568569	0.248501	0.914399	55.5906	47.0059	53.0418	67.7452	50.5454	78.9245
Methionyl-Arginine	Methionyl-Arginine	HMDB0028967			Organic acids and derivatives	Carboxylic acids and derivatives	Amino acids, peptides, and analogues	0.0016622	0.000409124	0.000414565	0.000392975	0.00241149	0.00126646	0.0447305	0.015007	0.0382975	0.0367884	0.0357892	0.0329372	0.27672	0.634981	0.50609	0.479126	0.24739	0.122336	0.0331976	0.0667662	0.0270671	0.0452203	0.0600206	0.0583655
Fexofenadine	Fexofenadine	HMDB0005030	83799-24-0	C06999	Benzenoids	Benzene and substituted derivatives	Diphenylmethanes	0.000386163	0.000409124	0.000414565	0.000392975	0.000394722	0.000345795	0.0172553	0.00720682	0.00574481	0.00347948	0.0166685	0.00538636	0.0237707	0.0749161	0.0390585	0.0276474	0.00556338	0.00948716	0.0229231	0.0455587	0.0331074	0.0863383	0.0767694	0.142378
Validamycin A	Validamycin A	HMDB0036592	37248-47-8	C12112	Organic oxygen compounds	Organooxygen compounds	Carbohydrates and carbohydrate conjugates	0.000386163	0.000409124	0.000414565	0.000392975	0.000394722	0.000345795	0.000452806	0.000405383	0.000429389	0.000406955	0.000420986	0.000435743	0.0194176	0.013202	0.0259314	0.0420306	0.0130297	0.00958246	0.0329523	0.0127918	0.0224569	0.0509481	0.0363108	0.0562955
Tetraacetylethylenediamine	Tetraacetylethylenediamine	HMDB0040573	10543-57-4		Organic acids and derivatives	Carboxylic acids and derivatives	Carboxylic acid derivatives	0.0119261	0.0221042	0.00526376	0.00590423	0.000394722	0.0113376	0.00319037	0.0121585	0.00330556	0.0125391	0.0094302	0.0212881	5.3982	4.19456	3.43832	10.6617	8.88194	10.8394	10.3275	12.0148	9.78296	4.85713	11.2571	25.229
8-Oxohexadecanoic acid	8-Oxohexadecanoic acid	HMDB0030972	2777-52-8		Lipids and lipid-like molecules	Fatty Acyls	Fatty acids and conjugates	0.010442	0.000409124	0.000414565	0.000392975	0.000394722	0.00935557	0.0171419	0.0197872	0.00515819	0.0095931	0.0206228	0.00365637	0.0137101	0.000461715	0.000431539	0.000497651	0.000423119	0.00556185	1.40562	1.22728	1.2149	0.814619	1.14844	1.71621
Taurocholic acid	Taurocholic acid	HMDB0000036	81-24-3	C05122	Lipids and lipid-like molecules	Steroids and steroid derivatives	Bile acids, alcohols and derivatives	0.000386163	0.000409124	0.000414565	0.000392975	0.000394722	0.000345795	0.000452806	0.000405383	0.000429389	0.00566361	0.00370233	0.000435743	0.17714	0.312341	0.185531	0.194837	0.120777	0.0805878	0.000596782	0.00054308	0.00785713	0.0797467	0.0315066	0.0248825
Isolimonic acid glucoside	Isolimonic acid glucoside	HMDB0039365			Lipids and lipid-like molecules	Saccharolipids		0.000386163	0.000409124	0.000414565	0.000392975	0.000394722	0.000345795	0.000452806	0.000405383	0.000429389	0.000406955	0.000420986	0.000435743	0.028709	0.0205981	0.0207778	0.0346575	0.0445209	0.0421216	0.0760206	0.0766883	0.0764409	0.101684	0.0845867	0.0865923
[10]-Dehydrogingerdione	[10]-Dehydrogingerdione	HMDB0029476	82206-04-0		Phenylpropanoids and polyketides	Cinnamic acids and derivatives	Hydroxycinnamic acids and derivatives	0.000386163	0.000409124	0.000414565	0.000392975	0.000394722	0.000345795	0.00230126	0.000405383	0.0034252	0.00196568	0.00337324	0.000435743	0.0155679	0.0171554	0.0328919	0.0893743	0.0283198	0.0055926	0.465236	0.498155	0.450563	0.634858	0.540822	1.1087
L-Furosine	L-Furosine	HMDB0029390	19746-33-9		Organic acids and derivatives	Carboxylic acids and derivatives	Amino acids, peptides, and analogues	0.0725371	0.247127	0.271258	0.151306	0.191377	0.0360278	0.427847	0.297628	0.488726	0.436647	0.417981	0.278793	2.10012	2.40127	1.97434	4.03539	2.94299	1.86161	5.67317	6.4736	4.89295	8.03418	8.33316	11.5389
Prolyl-Alanine	Prolyl-Alanine	HMDB0029010			Organic acids and derivatives	Carboxylic acids and derivatives	Amino acids, peptides, and analogues	0.217569	0.0892945	0.0623758	0.118532	0.0689412	0.202747	0.128257	0.244187	0.121121	0.284982	0.250699	0.26573	1.89838	3.48978	0.360602	1.85353	1.63956	2.07804	13.9094	14.1835	11.1988	13.0093	14.3026	26.4222
Austalide C	Austalide C	HMDB0034075	81543-03-5		Organoheterocyclic compounds	Benzopyrans	1-benzopyrans	0.000386163	0.000409124	0.000414565	0.000392975	0.000394722	0.000345795	0.000452806	0.000405383	0.000429389	0.00239744	0.000420986	0.00210324	0.0218299	0.0445267	0.0210366	0.0139488	0.0105907	0.00910531	0.0451133	0.0554995	0.0462036	0.0539604	0.0423266	0.0537408
N-Acetylvaline	N-Acetylvaline	HMDB0011757	3067-19-4		Organic acids and derivatives	Carboxylic acids and derivatives	Amino acids, peptides, and analogues	0.0728305	0.0503657	0.0183622	0.0528997	0.0502059	0.059634	0.25277	0.206117	0.237369	0.291687	0.28489	0.218668	0.832853	0.90557	0.978874	1.15898	0.871645	0.914213	3.13236	5.26055	4.37825	5.3935	6.29385	7.1763
Kojibiose	Kojibiose	HMDB0011742	2140-29-6	C19632	Lipids and lipid-like molecules	Fatty Acyls	Fatty acyl glycosides	1.37291	2.45344	2.90826	1.75524	2.20939	0.977055	0.0708354	0.107213	0.0845995	0.0532688	0.0573716	0.0652605	0.000428857	0.000461715	0.00565838	0.000497651	0.000423119	0.000454334	0.000596782	0.00054308	0.000527793	0.000575546	0.000543555	0.000809338
Mangalkanyl glucoside	Mangalkanyl glucoside	HMDB0036015	259144-63-3		Organic oxygen compounds	Organooxygen compounds	Carbohydrates and carbohydrate conjugates	0.00321961	0.000409124	0.000414565	0.000392975	0.000394722	0.000345795	0.0444746	0.0141138	0.0122914	0.0193483	0.0212896	0.0227997	0.170741	0.272549	0.104875	0.24873	0.145214	0.0553748	0.103596	0.0761977	0.0829769	0.136615	0.109983	0.189538
Sakacin P	Sakacin P	HMDB0038239	146240-19-9		Lipids and lipid-like molecules	Fatty Acyls	Fatty amides	0.00149714	0.00532489	0.0156199	0.000392975	0.00391061	0.000345795	0.0806806	0.0581195	0.0679237	0.0620889	0.0385985	0.0439777	0.295055	0.4202	0.397273	0.400196	0.246202	0.23765	0.742733	0.677545	0.798436	0.702304	0.691657	0.930965
Neoconvallatoxoloside	Neoconvallatoxoloside	HMDB0030566	64766-15-0		Lipids and lipid-like molecules	Steroids and steroid derivatives	Steroid lactones	0.000386163	0.000409124	0.000414565	0.000392975	0.000394722	0.000345795	0.0134515	0.00200059	0.000429389	0.00847216	0.00232413	0.0024903	0.0735062	0.0654839	0.0745293	0.183219	0.148356	0.0684624	0.261399	0.204852	0.18717	0.319062	0.218307	0.507807
2',3'-Dihydro-phytomenadione	2',3'-Dihydro-phytomenadione	HMDB0034839	64236-23-3		Lipids and lipid-like molecules	Prenol lipids	Quinone and hydroquinone lipids	0.000386163	0.000409124	0.000414565	0.000392975	0.000394722	0.000345795	0.00852358	0.00849407	0.000429389	0.000406955	0.000420986	0.0250817	0.0879282	0.157692	0.0248754	0.0484954	0.0834182	0.10276	0.089235	0.0396511	0.0472619	0.000575546	0.0708613	0.162388
5-Hydroxybuspirone	5-Hydroxybuspirone	HMDB0061109			Organoheterocyclic compounds	Diazinanes	Piperazines	0.000386163	0.000409124	0.000414565	0.000392975	0.000394722	0.00223987	0.0112622	0.00338145	0.0179459	0.018229	0.0213742	0.012056	0.0494907	0.233403	0.21004	0.177287	0.112404	0.0678941	0.0846786	0.165229	0.118336	0.279706	0.178877	0.435325
2,3-Dihydro-5-(3-hydroxypropanoyl)-1H-pyrrolizine	2,3-Dihydro-5-(3-hydroxypropanoyl)-1H-pyrrolizine	HMDB0040021	97073-09-1		Organoheterocyclic compounds	Pyrrolizines		0.0292321	0.0142714	0.000414565	0.0235812	0.000394722	0.0461491	0.0977648	0.0395747	0.0731521	0.105299	0.0568746	0.0615865	0.118148	0.142336	0.262759	0.0878475	0.124002	0.153482	1.10232	1.07394	1.37756	1.2012	1.53307	1.49136
9,10-epoxyoctadecanoic acid	9,10-epoxyoctadecanoic acid	HMDB0061650			Lipids and lipid-like molecules	Fatty Acyls	Lineolic acids and derivatives	0.000386163	0.000409124	0.000414565	0.000392975	0.000394722	0.000345795	0.000452806	0.000405383	0.000429389	0.000406955	0.000420986	0.000435743	0.00859813	0.000461715	0.0115744	0.0199132	0.0155932	0.00872896	3.1767	2.9807	3.28399	2.78958	3.11227	4.59325
LysoPC(18:4(6Z,9Z,12Z,15Z))	LysoPC(18:4(6Z,9Z,12Z,15Z))	HMDB0010389		C04230	Lipids and lipid-like molecules	Glycerophospholipids	Glycerophosphocholines	0.000386163	0.000409124	0.000414565	0.000392975	0.000394722	0.000345795	0.000452806	0.000405383	0.00252392	0.00608936	0.00590001	0.000435743	0.0329229	0.113192	0.0531963	0.0627935	0.0354562	0.0280326	0.0337759	0.0414176	0.0343903	0.112529	0.0481491	0.110613
Valtrate	Valtrate	HMDB0034493	18296-44-1	C09801	Lipids and lipid-like molecules	Prenol lipids	Monoterpenoids	0.00744409	0.00458047	0.000414565	0.00261007	0.000394722	0.0022313	0.0299943	0.014348	0.0222958	0.0203892	0.0186763	0.0171255	0.0428654	0.0769885	0.0395017	0.0429221	0.0647984	0.0537302	0.157725	0.203254	0.181827	0.172316	0.158637	0.294845
2'',3''-Diacetylcosmosiin	2'',3''-Diacetylcosmosiin	HMDB0037343	84323-20-6		Phenylpropanoids and polyketides	Flavonoids	Flavonoid glycosides	0.000386163	0.000409124	0.000414565	0.000392975	0.000394722	0.000345795	1.6226	1.02814	0.897652	1.13827	1.20488	1.26499	1.98223	2.0701	4.26116	2.53649	1.11435	1.1773	0.00787902	0.152356	0.101118	1.136	0.392844	0.149971
3-Chloro-2-methylmaleylacetate	3-Chloro-2-methylmaleylacetate	HMDB0060369			Organic acids and derivatives	Keto acids and derivatives	Medium-chain keto acids and derivatives	0.000386163	0.000409124	0.000414565	0.0196954	0.003636	0.000345795	2.32605	0.985987	1.87087	1.77222	1.64265	1.29524	1.18485	1.78915	3.19902	1.78869	0.925707	0.952087	0.527903	0.500244	0.64352	0.70761	0.753821	0.842696
S-Adenosylmethionine	S-Adenosylmethionine	HMDB0001185	485-80-3	C00019	Nucleosides, nucleotides, and analogues	5'-deoxyribonucleosides	5'-deoxy-5'-thionucleosides	0.000386163	0.000409124	0.000414565	0.000392975	0.000394722	0.000345795	0.07095	0.0363854	0.0573407	0.0735118	0.0453552	0.0303885	0.417088	0.479086	0.400069	0.756482	0.536211	0.42111	0.0465163	0.125625	0.0657138	0.300816	0.14643	0.125757
2-Heptylbenzothiazole	2-Heptylbenzothiazole	HMDB0040033	69938-51-8		Organoheterocyclic compounds	Benzothiazoles		0.0305677	0.0412552	0.103649	0.107481	0.0955952	0.0198844	0.0342415	0.0260664	0.0716341	0.0452133	0.0274183	0.092796	1.19948	1.19214	0.967306	1.59791	1.22125	1.64186	2.62692	1.98208	2.14068	1.82273	1.91872	3.43131
Apigenin 7-O-(6''-O-acetylglucoside)	Apigenin 7-O-(6''-O-acetylglucoside)	HMDB0037342	72741-92-5		Phenylpropanoids and polyketides	Flavonoids	Flavonoid glycosides	0.735675	0.692885	0.591478	0.592445	0.720166	0.0905618	0.373288	0.318975	0.0889007	0.0857394	0.0227211	0.198623	0.000428857	0.0121473	0.0706391	0.000497651	0.000423119	0.000454334	0.000596782	0.00054308	0.000527793	0.000575546	0.000543555	0.000809338
Curcumin	Curcumin	HMDB0002269	458-37-7	C10443	Phenylpropanoids and polyketides	Diarylheptanoids	Linear diarylheptanoids	0.000386163	0.000409124	0.000414565	0.000392975	0.000394722	0.000345795	0.0112826	0.0176295	0.0129213	0.0126159	0.0148447	0.0345861	0.0323029	0.039382	0.0503553	0.0511577	0.0366964	0.0221889	0.296973	0.227784	0.192207	0.158544	0.242711	0.46111
lysoPC(6:0)	lysoPC(6:0)	HMDB0029207			Lipids and lipid-like molecules	Glycerophospholipids	Glycerophosphocholines	0.000386163	0.000409124	0.000414565	0.000392975	0.000394722	0.000345795	0.0660565	0.0125447	0.0418501	0.0440506	0.0387862	0.0145756	0.0773102	0.175445	0.303007	0.161814	0.064048	0.0929004	0.11689	0.0768323	0.0730162	0.111123	0.111025	0.138441
Valyl-Methionine	Valyl-Methionine	HMDB0029133			Organic acids and derivatives	Carboxylic acids and derivatives	Amino acids, peptides, and analogues	0.0127545	0.0103423	0.0396909	0.000392975	0.00971882	0.007943	0.000452806	0.0104557	0.000429389	0.00535709	0.00919742	0.000435743	0.049533	0.344994	0.0469422	0.0688817	0.000423119	0.0102985	0.861644	0.992719	0.765745	1.31458	1.01611	1.80492
3-Oxooctadecanoic acid	3-Oxooctadecanoic acid	HMDB0010736			Lipids and lipid-like molecules	Fatty Acyls	Fatty acids and conjugates	0.000386163	0.000409124	0.000414565	0.000392975	0.000394722	0.000345795	0.546913	0.333043	0.448556	0.712922	0.45358	0.402353	1.02118	1.29061	0.968821	1.3863	1.40881	1.33387	2.22901	1.89668	1.43886	2.25223	2.23485	3.50741
Valyl-Lysine	Valyl-Lysine	HMDB0029132			Organic acids and derivatives	Carboxylic acids and derivatives	Amino acids, peptides, and analogues	0.0141793	0.0285721	0.0444384	0.0155083	0.022605	0.0133672	0.349371	0.215948	0.357579	0.442686	0.310018	0.218792	0.842887	0.957777	1.14602	1.40738	1.15185	0.968474	2.25208	1.50921	1.50433	2.7084	1.75721	2.72039
D-Maltose	D-Maltose	HMDB0000163	69-79-4	C00208	Organic oxygen compounds	Organooxygen compounds	Carbohydrates and carbohydrate conjugates	0.523874	0.81086	1.03988	0.631011	0.787434	0.354263	0.000452806	0.0039687	0.00324719	0.000406955	0.00301533	0.000435743	0.000428857	0.000461715	0.00374722	0.000497651	0.000423119	0.000454334	0.000596782	0.00054308	0.000527793	0.000575546	0.000543555	0.000809338
L-Kynurenine	L-Kynurenine	HMDB0000684	2922-83-0	C00328	Organic oxygen compounds	Organooxygen compounds	Carbonyl compounds	0.000386163	0.0145148	0.000414565	0.0174322	0.000394722	0.00540774	0.0696778	0.0864652	0.0127428	0.110192	0.0765139	0.0926952	1.51496	0.946516	0.925193	1.85349	2.16557	2.809	12.041	13.0077	11.434	3.4344	12.0119	24.3284
Ganoderic acid theta	Ganoderic acid theta	HMDB0036310	294674-15-0		Lipids and lipid-like molecules	Prenol lipids	Triterpenoids	0.000386163	0.000409124	0.000414565	0.000392975	0.000394722	0.000345795	0.000452806	0.00290938	0.00248944	0.000406955	0.00496846	0.00458508	0.04258	0.0535694	0.0370441	0.0595382	0.0319125	0.0299013	0.368775	0.317535	0.346838	0.289329	0.353064	0.874201
Tryptophyl-Lysine	Tryptophyl-Lysine	HMDB0029088			Organic acids and derivatives	Carboxylic acids and derivatives	Amino acids, peptides, and analogues	0.000386163	0.000409124	0.000414565	0.000392975	0.000394722	0.000345795	0.000452806	0.000405383	0.000429389	0.000406955	0.000420986	0.000435743	0.0768093	0.0803111	0.0375857	0.0922704	0.060498	0.0241909	0.116284	0.0711002	0.0366459	0.388511	0.0648649	0.235906
Cnidimol 7-glucoside	Cnidimol 7-glucoside	HMDB0040502	121748-72-9		Organic oxygen compounds	Organooxygen compounds	Carbohydrates and carbohydrate conjugates	0.000386163	0.000409124	0.000414565	0.000392975	0.000394722	0.00342195	0.000452806	0.00256902	0.000429389	0.000406955	0.000420986	0.00241734	0.247186	0.226891	0.0621668	0.229594	0.239388	0.148217	0.139571	0.125796	0.117439	0.0771405	0.0879176	0.272597
Cincassiol B	Cincassiol B	HMDB0036855	73599-13-0		Lipids and lipid-like molecules	Prenol lipids	Diterpenoids	0.000386163	0.0121126	0.000414565	0.00667103	0.00978199	0.00444122	0.00269828	0.000405383	0.0028008	0.000406955	0.00229098	0.000435743	0.496195	0.316648	0.274911	1.13242	0.834582	0.586697	2.69941	3.13387	2.40679	3.19915	2.83031	6.44944
5-Methyl-2(3H)-furanone	5-Methyl-2(3H)-furanone	HMDB0029609	591-12-8		Organoheterocyclic compounds	Dihydrofurans	Furanones	0.845062	1.44267	1.68866	1.06342	1.42245	0.590113	0.000452806	0.000405383	0.00920149	0.000406955	0.00529204	0.000435743	0.000428857	0.000461715	0.000431539	0.000497651	0.000423119	0.000454334	0.000596782	0.00054308	0.000527793	0.000575546	0.000543555	0.000809338
6-Epi-7-isocucurbic acid glucoside	6-Epi-7-isocucurbic acid glucoside	HMDB0029782	176486-13-8		Lipids and lipid-like molecules	Fatty Acyls	Fatty acyl glycosides	0.00355702	0.000409124	0.00468261	0.0123641	0.00613468	0.00309579	0.293136	0.2363	0.251503	0.294026	0.261303	0.231941	0.452994	0.653881	0.976705	0.625852	0.390704	0.336608	0.407705	0.511692	0.486256	1.27524	0.847165	0.735381
(E)-4-[5-(4-Hydroxyphenoxy)-3-penten-1-ynyl]phenol	(E)-4-[5-(4-Hydroxyphenoxy)-3-penten-1-ynyl]phenol	HMDB0041447	166762-98-7		Benzenoids	Phenols	4-alkoxyphenols	0.000386163	0.000409124	0.000414565	0.000392975	0.000394722	0.000345795	0.000452806	0.000405383	0.000429389	0.000406955	0.000420986	0.000435743	0.0250499	0.0252084	0.000431539	0.0291717	0.000423119	0.0450966	2.72651	2.98344	3.54298	0.937443	2.82879	3.97764
Perindoprilat glucuronide	Perindoprilat glucuronide	HMDB0060863			Organic acids and derivatives	Peptidomimetics	Depsipeptides	0.000386163	0.000409124	0.000414565	0.000392975	0.000394722	0.000345795	0.000452806	0.00211153	0.000429389	0.000406955	0.000420986	0.000435743	0.0257366	0.0254266	0.0197611	0.0387242	0.0217518	0.0203092	0.148768	0.134086	0.0166685	0.0386555	0.0956077	0.0752645
Dipiperamide C	Dipiperamide C	HMDB0039457			Organoheterocyclic compounds	Benzodioxoles		0.000386163	0.000409124	0.000414565	0.000392975	0.000394722	0.000345795	0.000452806	0.000405383	0.000429389	0.000406955	0.000420986	0.000435743	0.0200241	0.0133822	0.00438702	0.0155485	0.0180201	0.0270781	0.218779	0.14079	0.169702	0.00727931	0.137322	0.260517
Lactaronecatorin A	Lactaronecatorin A							0.00243418	0.0186421	0.0121862	0.00335149	0.000394722	0.00132679	0.00228171	0.009588	0.00629621	0.00351434	0.000420986	0.00179729	0.139244	0.0949241	0.105824	0.212529	0.16828	0.13397	0.284347	0.418426	0.389644	0.775453	0.457774	0.921193
Tsangane L 3-glucoside	Tsangane L 3-glucoside	HMDB0040824	143775-68-2		Lipids and lipid-like molecules	Prenol lipids	Terpene glycosides	0.000386163	0.000409124	0.000414565	0.000392975	0.000394722	0.000345795	0.000452806	0.000405383	0.000429389	0.000406955	0.00319884	0.000435743	0.0445543	0.0497954	0.0355776	0.109405	0.0979143	0.069386	0.114529	0.135261	0.0715389	0.27265	0.107687	0.316358
Capsicoside C2	Capsicoside C2	HMDB0040959	125456-09-9		Lipids and lipid-like molecules	Steroids and steroid derivatives	Steroidal glycosides	0.0302247	0.0444627	0.0241102	0.0396366	0.0385195	0.0890916	0.00544665	0.00475914	0.000429389	0.0230314	0.0166059	0.0237298	0.000428857	0.000461715	0.000431539	0.000497651	0.000423119	0.000454334	0.000596782	0.00054308	0.000527793	0.000575546	0.000543555	0.000809338
alpha-Ionol O-[arabinosyl-(1->6)-glucoside]	alpha-Ionol O-[arabinosyl-(1->6)-glucoside]	HMDB0038732						0.000386163	0.000409124	0.000414565	0.000392975	0.000394722	0.000345795	0.0109325	0.00481658	0.00716537	0.010961	0.00223972	0.00477733	0.0214657	0.0287875	0.0199269	0.0745043	0.0267339	0.031682	0.124484	0.112775	0.11441	0.112886	0.0789217	0.200898
Epsilon-(gamma-Glutamyl)-lysine	Epsilon-(gamma-Glutamyl)-lysine	HMDB0003869	17105-15-6		Organic acids and derivatives	Carboxylic acids and derivatives	Amino acids, peptides, and analogues	0.0127684	0.0199347	0.0316982	0.000392975	0.0224168	0.000345795	0.00945372	0.040986	0.0255167	0.0151869	0.012242	0.0151088	0.116316	0.0868076	0.0704894	0.176024	0.184437	0.0882257	1.16924	1.21692	1.17864	1.06704	1.43789	1.91832
Cyclic AMP	Cyclic AMP	HMDB0000058	60-92-4	C00575	Nucleosides, nucleotides, and analogues	Purine nucleotides	Cyclic purine nucleotides	1.32844	1.46356	0.752181	1.74386	1.52222	1.54173	0.127018	0.521037	0.505457	0.0302556	0.206842	0.155957	0.000428857	0.000461715	0.0609218	0.000497651	0.000423119	0.000454334	0.000596782	0.00054308	0.000527793	0.000575546	0.000543555	0.000809338
Cinncassiol D4 2-glucoside	Cinncassiol D4 2-glucoside	HMDB0035065			Lipids and lipid-like molecules	Prenol lipids	Terpene glycosides	0.000386163	0.000409124	0.000414565	0.000392975	0.000394722	0.000345795	0.000452806	0.000405383	0.00321461	0.000406955	0.000420986	0.000435743	0.190655	0.289776	0.130233	0.377675	0.348219	0.218299	0.12875	0.0826857	0.0623046	0.24316	0.0722952	0.189062
PA(20:4(5Z,8Z,11Z,14Z)e/2:0)	PA(20:4(5Z,8Z,11Z,14Z)e/2:0)	HMDB0011156			Lipids and lipid-like molecules	Glycerophospholipids	Glycerophosphates	0.000386163	0.000409124	0.000414565	0.000392975	0.000394722	0.000345795	0.0301007	0.0151706	0.0341899	0.0452134	0.0282287	0.0257772	0.307983	0.37493	0.225135	0.236752	0.140703	0.157571	0.0393021	0.0373409	0.031893	0.0687999	0.055881	0.0902543
Glycerol tributanoate	Glycerol tributanoate	HMDB0031094	21920	C13870	Lipids and lipid-like molecules	Glycerolipids	Triradylcglycerols	0.0112973	0.000409124	0.000414565	0.000392975	0.000394722	0.00880648	0.173963	0.141363	0.109524	0.175248	0.164032	0.117208	0.859396	1.18566	0.749812	1.18081	0.605135	0.413334	0.583266	0.152366	0.566355	0.502025	0.111381	0.859274
Methyl 7-epi-12-hydroxyjasmonate glucoside	Methyl 7-epi-12-hydroxyjasmonate glucoside	HMDB0031763	142465-56-3		Lipids and lipid-like molecules	Fatty Acyls	Fatty acyl glycosides	0.00715	0.000409124	0.000414565	0.000392975	0.00251093	0.00185997	0.0347371	0.0533764	0.0321314	0.0480053	0.039789	0.0442423	0.173623	0.245716	0.129032	0.146768	0.129744	0.148916	0.279779	0.25279	0.218768	0.169309	0.201636	0.533857
2,4-Dimethyl-1H-indole	2,4-Dimethyl-1H-indole	HMDB0032967	10299-61-3		Organoheterocyclic compounds	Indoles and derivatives	Indoles	0.0862414	0.0697981	0.000414565	0.0545902	0.0126627	0.0406486	0.0791189	0.0463549	0.0542208	0.0532686	0.0437797	0.113081	0.156718	0.195705	0.122338	0.126701	0.193114	0.197764	43.2304	38.5546	35.4507	44.8727	31.0167	48.97
PGD2 ethanolamide	PGD2 ethanolamide	HMDB0013629	398138-28-8	C13828	Lipids and lipid-like molecules	Fatty Acyls	Eicosanoids	0.0119267	0.000409124	0.000414565	0.000392975	0.00968284	0.0143624	1.08479	0.974799	0.953811	1.32725	1.04009	1.01669	2.0728	2.56855	0.870059	2.08988	1.84851	2.36686	2.06871	1.72455	1.46718	0.637156	1.32144	2.59154
3-Hydroxylidocaine	3-Hydroxylidocaine	HMDB0060655		C16560	Organic acids and derivatives	Carboxylic acids and derivatives	Amino acids, peptides, and analogues	0.100038	0.0232505	0.0119766	0.0434602	0.0236463	0.0609396	0.00649972	0.0126122	0.0062382	0.0478689	0.0172095	0.029936	0.065746	0.0261404	0.000431539	0.013091	0.0277218	0.0285719	2.75183	2.46493	2.27034	13.4261	2.7947	4.85279
PE(15:0/16:0)	PE(15:0/16:0)	HMDB0008890			Lipids and lipid-like molecules	Glycerophospholipids	Glycerophosphoethanolamines	0.000386163	0.00568046	0.00860691	0.000392975	0.000394722	0.000345795	1.4445	1.01115	1.04144	1.15419	0.993036	1.1566	1.71287	1.00056	0.910105	1.13001	1.2095	1.47241	0.06854	0.160105	0.0435701	0.409611	0.244772	1.74872
Shinflavanone	Shinflavanone	HMDB0041217	157414-03-4		Phenylpropanoids and polyketides	Flavonoids	Flavans	0.00121237	0.000409124	0.000414565	0.00940882	0.000394722	0.00124401	0.0264001	0.0226698	0.0228506	0.0351315	0.0278843	0.0201336	0.114121	0.137968	0.117157	0.187457	0.128845	0.0918191	0.0606419	0.0482098	0.11608	0.131718	0.0582945	0.091221
Cinnamoside	Cinnamoside	HMDB0038923	108567-70-0		Lipids and lipid-like molecules	Prenol lipids	Terpene glycosides	0.000386163	0.000409124	0.000414565	0.000392975	0.000394722	0.000345795	0.000452806	0.000405383	0.000429389	0.000406955	0.000420986	0.000435743	0.0331437	0.0351927	0.0186668	0.0808841	0.0534582	0.0307833	0.158985	0.088498	0.15884	0.262001	0.0830363	0.285017
Betavulgaroside VII	Betavulgaroside VII	HMDB0033427	178535-51-8		Lipids and lipid-like molecules	Prenol lipids	Terpene glycosides	0.000386163	0.000409124	0.000414565	0.000392975	0.000394722	0.000345795	0.000452806	0.000405383	0.000429389	0.000406955	0.000420986	0.000435743	0.0261507	0.0153378	0.011508	0.0810916	0.0824097	0.0288855	0.188354	0.244915	0.182767	0.465176	0.240846	0.586264
Dihydrozeatin-O-glucoside	Dihydrozeatin-O-glucoside	HMDB0012214			Lipids and lipid-like molecules	Fatty Acyls	Fatty acyl glycosides	0.00247723	0.0021624	0.000414565	0.00506119	0.00470896	0.00133248	0.0213817	0.0233184	0.0216017	0.0298142	0.024805	0.0368385	0.0952469	0.200159	0.114531	0.0864749	0.0438858	0.0293305	0.270935	0.23764	0.192636	0.302758	0.279131	0.107084
Isomorellic acid	Isomorellic acid	HMDB0030734			Organoheterocyclic compounds	Benzopyrans	1-benzopyrans	0.000386163	0.000409124	0.000414565	0.000392975	0.000394722	0.000345795	0.00556841	0.000405383	0.000429389	0.00174888	0.00197345	0.00182828	0.0304854	0.036546	0.0309097	0.0506757	0.02542	0.0119991	0.0310447	0.0248678	0.0300846	0.0323194	0.0425872	0.0456088
1-Hydroxyepiacorone	1-Hydroxyepiacorone	HMDB0030918	185154-96-5		Organooxygen compounds	Carbonyl compounds	Ketones	0.0025767	0.000409124	0.000414565	0.000392975	0.000394722	0.000345795	0.00511003	0.00438517	0.000429389	0.00493157	0.00362562	0.000435743	0.000428857	0.000461715	0.000431539	0.000497651	0.000423119	0.00709292	0.0752503	0.394315	0.38938	0.170027	0.337909	0.556549
Glutamyllysine	Glutamyllysine	HMDB0004207	5891-53-2		Organic acids and derivatives	Carboxylic acids and derivatives	Amino acids, peptides, and analogues	0.000386163	0.00897266	0.0400272	0.000392975	0.0389291	0.000345795	0.193855	0.123952	0.192698	0.175745	0.175947	0.135258	0.889686	0.623822	0.618445	0.629958	0.302945	0.21934	0.556995	0.241364	0.2064	0.505624	0.277036	0.429551
7-Sulfocholic acid	7-Sulfocholic acid	HMDB0002421	60320-05-0		Lipids and lipid-like molecules	Steroids and steroid derivatives	Bile acids, alcohols and derivatives	0.000386163	0.00337359	0.00956406	0.000392975	0.000394722	0.000345795	0.0175377	0.00886153	0.0158305	0.0247881	0.0136681	0.00905198	0.0653647	0.161696	0.0869131	0.097134	0.0667223	0.0623849	0.0925293	0.11006	0.101298	0.155078	0.14097	0.238798
Erinacine C	Erinacine C	HMDB0040389	156101-09-6		Lipids and lipid-like molecules	Prenol lipids	Diterpenoids	0.000386163	0.000409124	0.000414565	0.000392975	0.000394722	0.000345795	0.0862488	0.0418558	0.096424	0.166074	0.0928344	0.140614	0.893809	0.736223	0.651241	1.04411	1.3673	1.16859	1.17431	1.1256	1.05617	0.873831	1.12114	2.22931
1,2,10-Trihydroxydihydro-trans-linalyl oxide 7-O-beta-D-glucopyranoside	1,2,10-Trihydroxydihydro-trans-linalyl oxide 7-O-beta-D-glucopyranoside	HMDB0033237	219814-37-6		Organic oxygen compounds	Organooxygen compounds	Carbohydrates and carbohydrate conjugates	0.000386163	0.000409124	0.000414565	0.000392975	0.000394722	0.000345795	0.000452806	0.000405383	0.000429389	0.000406955	0.000420986	0.000435743	0.057829	0.0462101	0.14465	0.0632667	0.0432018	0.0252956	0.0962521	0.123515	0.118741	0.227168	0.154135	0.147417
N1,N5,N10,N14-Tetra-trans-p-coumaroylspermine	N1,N5,N10,N14-Tetra-trans-p-coumaroylspermine	HMDB0039963			Phenylpropanoids and polyketides	Cinnamic acids and derivatives	Hydroxycinnamic acids and derivatives	0.000386163	0.000409124	0.000414565	0.000392975	0.000394722	0.000345795	0.000452806	0.000405383	0.000429389	0.000406955	0.000420986	0.000435743	0.000428857	0.000461715	0.000431539	0.000497651	0.000423119	0.000454334	0.0680581	0.0561074	0.0662147	0.114794	0.0566173	0.169604
Arachidonoyl Serinol	Arachidonoyl Serinol							0.011013	0.000409124	0.000414565	0.000392975	0.000394722	0.0269614	2.85777	2.22427	2.5361	3.01841	2.55085	2.10393	3.36764	3.79559	2.29441	3.36264	3.06395	3.34894	2.46098	2.23487	2.52115	1.94872	2.27266	4.17056
5-Hexyltetrahydro-2-furanoctanoic acid	5-Hexyltetrahydro-2-furanoctanoic acid	HMDB0031127	61781-98-4		Lipids and lipid-like molecules	Fatty Acyls	Eicosanoids	0.000386163	0.000409124	0.000414565	0.000392975	0.000394722	0.000345795	0.000452806	0.000405383	0.000429389	0.00423525	0.000420986	0.000435743	0.012207	0.00472479	0.00427615	0.0297949	0.0270004	0.0212698	0.218847	0.215385	0.156489	0.338224	0.175203	0.410756
Celastrol	Celastrol	HMDB0002385	34157-83-0		Lipids and lipid-like molecules	Prenol lipids	Triterpenoids	0.000386163	0.000409124	0.000414565	0.000392975	0.000394722	0.000345795	0.000452806	0.000405383	0.000429389	0.000406955	0.000420986	0.000435743	0.134545	0.260337	0.0740495	0.207251	0.111028	0.0821086	0.411563	0.463149	0.344141	0.833049	0.463069	1.09405
2-[4-(3-Hydroxypropyl)-2-methoxyphenoxy]-1,3-propanediol 1-glucoside	2-[4-(3-Hydroxypropyl)-2-methoxyphenoxy]-1,3-propanediol 1-glucoside	HMDB0040353	68340-35-2		Organic oxygen compounds	Organooxygen compounds	Carbohydrates and carbohydrate conjugates	0.000386163	0.00313507	0.00939477	0.00713427	0.00166624	0.00187398	0.00179218	0.00326165	0.00729666	0.00316691	0.00544753	0.00484696	0.0597702	0.0222554	0.0381296	0.0918278	0.11085	0.0648874	0.16344	0.174907	0.113415	0.111905	0.180523	0.499326
Hydroxysintaxanthin 5,6-epoxide	Hydroxysintaxanthin 5,6-epoxide	HMDB0039086			Lipids and lipid-like molecules	Prenol lipids	Triterpenoids	0.000386163	0.00502512	0.000414565	0.0293386	0.000394722	0.000345795	0.000452806	0.000405383	0.000429389	0.000406955	0.000420986	0.000435743	0.394276	0.291637	0.0514802	0.569244	0.689033	0.262074	2.55255	1.68228	1.54746	1.29899	2.27112	4.05161
Estriol-17-glucuronide	Estriol-17-glucuronide	HMDB0010333	7219-89-8		Lipids and lipid-like molecules	Steroids and steroid derivatives	Steroidal glycosides	0.000386163	0.000409124	0.000414565	0.00183745	0.00562235	0.000345795	0.0312863	0.0227586	0.0250722	0.0309078	0.0166772	0.027668	0.00259273	0.00456741	0.00278078	0.00287134	0.000423119	0.000454334	0.38268	0.335331	0.250071	0.468923	0.367102	0.712354
LysoPA(16:0/0:0)	LysoPA(16:0/0:0)	HMDB0007853			Lipids and lipid-like molecules	Glycerophospholipids	Glycerophosphates	0.000386163	0.000409124	0.000414565	0.000392975	0.000394722	0.000345795	0.000452806	0.000405383	0.000429389	0.000406955	0.00217077	0.000435743	0.0356045	0.0523779	0.0365197	0.0954625	0.0439524	0.0336857	0.0783218	0.107988	0.0645474	0.126329	0.116257	0.195167
Phenylalanyl-Tryptophan	Phenylalanyl-Tryptophan	HMDB0029006			Organic acids and derivatives	Carboxylic acids and derivatives	Amino acids, peptides, and analogues	0.0167926	0.0305229	0.0546113	0.0183888	0.0226051	0.0121302	0.498329	0.825538	0.600669	0.59344	0.512912	0.279041	0.441412	0.757068	0.358914	0.71663	0.339214	0.400575	6.48061	5.69574	5.8532	4.19491	5.37735	10.2398
Phenylalanyl-Gamma-glutamate	Phenylalanyl-Gamma-glutamate	HMDB0029009			Organic acids and derivatives	Carboxylic acids and derivatives	Amino acids, peptides, and analogues	0.000386163	0.000409124	0.000414565	0.000392975	0.000394722	0.000345795	0.000452806	0.00714485	0.00623855	0.00781056	0.00635636	0.0170062	0.0270762	0.0714271	0.026611	0.0634406	0.033167	0.0167951	0.216273	0.219514	0.189764	0.354786	0.388477	0.278685
Leukotriene E4	Leukotriene E4	HMDB0002200	75715-89-8	C05952	Lipids and lipid-like molecules	Fatty Acyls	Eicosanoids	0.000386163	0.000409124	0.000414565	0.000392975	0.000394722	0.00131199	0.000452806	0.000405383	0.000429389	0.00396621	0.00285914	0.00247303	0.197148	0.108697	0.108613	0.214126	0.105659	0.142665	0.229095	0.215151	0.202486	0.364644	0.205477	0.428885
ent-6R,16bOH,17-Trihydroxy-7-oxo-6,7-seco-19,6-kauranolide 6-O-glucoside	ent-6R,16bOH,17-Trihydroxy-7-oxo-6,7-seco-19,6-kauranolide 6-O-glucoside	HMDB0038546	132242-50-3		Lipids and lipid-like molecules	Prenol lipids	Terpene glycosides	0.000386163	0.000409124	0.000414565	0.000392975	0.000394722	0.000345795	0.000452806	0.000405383	0.000429389	0.000406955	0.000420986	0.000435743	0.0910587	0.121702	0.0467058	0.108129	0.0790575	0.0679637	0.151524	0.135564	0.12878	0.228481	0.106902	0.256071
Rubraflavone C	Rubraflavone C	HMDB0030630	54835-67-5		Phenylpropanoids and polyketides	Flavonoids	Flavones	0.000386163	0.000409124	0.000414565	0.000392975	0.000394722	0.000345795	0.00579386	0.00608441	0.00145112	0.00579186	0.00199348	0.00210166	0.0991105	0.146276	0.0450863	0.108564	0.0999843	0.0139246	0.0641503	0.121997	0.111107	0.246553	0.17569	0.258611
6'-Sialyllactose	6'-Sialyllactose	HMDB0006569	35890-39-2		Organic oxygen compounds	Organooxygen compounds	Carbohydrates and carbohydrate conjugates	0.532678	0.255893	0.0993712	0.454766	0.167955	0.0609016	0.022623	0.0212318	0.0109857	0.0234988	0.03988	0.0353693	0.00143173	0.000461715	0.00447225	0.000497651	0.00184427	0.00378933	0.000596782	0.00054308	0.00282753	0.000575546	0.000543555	0.000809338
Anhydrocinnzeylanine	Anhydrocinnzeylanine	HMDB0036864	68799-62-2		Lipids and lipid-like molecules	Prenol lipids	Terpene lactones	0.000386163	0.000409124	0.000414565	0.000392975	0.000394722	0.000345795	0.0105391	0.000405383	0.000429389	0.00472367	0.00240476	0.000435743	0.0582405	0.142547	0.0831933	0.0740592	0.0408635	0.0240022	0.08254	0.0805232	0.100597	0.238899	0.107554	0.185844
Nnal-N-oxide	Nnal-N-oxide	HMDB0041953	85352-99-4	C19603	Organoheterocyclic compounds	Pyridines and derivatives	Pyridinium derivatives	0.000386163	0.000409124	0.000414565	0.000392975	0.000394722	0.000345795	0.041595	0.249664	0.437011	0.23499	0.0964885	0.258645	0.811135	0.811181	1.40789	1.25354	1.08683	1.78136	9.9972	6.06493	5.66413	2.97567	5.99974	10.733
Enalaprilat	Enalaprilat	HMDB0041886	76420-72-9	C11720	Organic acids and derivatives	Carboxylic acids and derivatives	Amino acids, peptides, and analogues	0.000386163	0.000409124	0.000414565	0.000392975	0.000394722	0.00212756	0.0677961	0.0279901	0.0413613	0.0353079	0.0270064	0.0451835	0.175958	0.0633714	0.117418	0.0826845	0.249157	0.33356	0.631281	0.560841	0.827643	0.293036	0.564064	0.647243
Moreollin	Moreollin	HMDB0030795	55221-73-3		Organoheterocyclic compounds	Benzopyrans	1-benzopyrans	0.000386163	0.000409124	0.000414565	0.000392975	0.000394722	0.000345795	0.123197	0.0898191	0.131416	0.146891	0.157216	0.0933485	0.271347	0.496611	0.228949	0.22846	0.145553	0.155015	0.288257	0.264969	0.370243	0.512568	0.343677	0.484196
Prolyl-Glutamine	Prolyl-Glutamine	HMDB0029015			Organic acids and derivatives	Carboxylic acids and derivatives	Amino acids, peptides, and analogues	0.102674	0.19073	0.162954	0.156608	0.180389	0.0633819	0.509954	0.455446	0.559075	0.662357	0.644031	0.68491	5.89634	6.15377	2.84601	6.89978	7.58453	6.28617	46.358	39.0189	35.938	20.2774	44.9853	58.8018
Isoleucyl-Tryptophan	Isoleucyl-Tryptophan	HMDB0028918			Organic acids and derivatives	Carboxylic acids and derivatives	Amino acids, peptides, and analogues	0.166668	0.177979	0.284736	0.130288	0.203627	0.0871192	0.174331	0.161888	0.199897	0.286635	0.230926	0.239971	2.37946	4.41398	1.55956	2.73877	1.43871	1.19293	7.43787	7.25933	6.58526	9.97576	9.50238	10.5031
Threoninyl-Proline	Threoninyl-Proline	HMDB0029069			Organic acids and derivatives	Carboxylic acids and derivatives	Amino acids, peptides, and analogues	0.0560688	0.0479633	0.057469	0.0380361	0.0662128	0.0546571	0.203426	0.154114	0.243019	0.23888	0.291137	0.232024	1.89879	2.34691	0.94945	2.32637	1.90908	1.61407	8.95833	8.40347	6.5696	7.94188	7.97465	12.7135
PS(18:4(6Z,9Z,12Z,15Z)/15:0)	PS(18:4(6Z,9Z,12Z,15Z)/15:0)	HMDB0112487			Lipids and lipid-like molecules	Glycerophospholipids	Glycerophosphoserines	0.000386163	0.000409124	0.000414565	0.000392975	0.000394722	0.000345795	0.0269366	0.00746117	0.0223208	0.0235222	0.0312177	0.012039	0.100989	0.17625	0.102535	0.186938	0.174929	0.139938	0.127437	0.164409	0.0632733	0.212776	0.140947	0.508746
Isovalerylalanine	Isovalerylalanine	HMDB0000747	68219-63-6		Organic acids and derivatives	Carboxylic acids and derivatives	Amino acids, peptides, and analogues	0.0601393	0.137095	0.147361	0.112477	0.122033	0.0817316	1.11483	0.729548	1.14544	1.99237	0.935098	1.92534	4.29924	4.41346	9.33275	6.44371	6.428	5.20938	10.7887	9.11975	8.49201	6.00796	9.59742	16.4947
Dipiperamide D	Dipiperamide D	HMDB0040521			Organoheterocyclic compounds	Benzodioxoles		0.000386163	0.000409124	0.000414565	0.000392975	0.000394722	0.000345795	0.00788641	0.000405383	0.00354305	0.0100835	0.00558618	0.0103073	0.0815509	0.120904	0.0157878	0.109168	0.0811901	0.0976432	0.298155	0.306339	0.310971	0.000575546	0.217595	0.483123
5'-Deoxy-5'-(methylsulfinyl)adenosine	5'-Deoxy-5'-(methylsulfinyl)adenosine							0.866725	0.920616	0.523905	1.0456	0.792411	0.678577	0.26398	0.667834	0.341037	0.191505	0.347475	0.327454	0.000428857	0.0246226	0.0254338	0.000497651	0.000423119	0.00858408	0.000596782	0.00054308	0.000527793	0.000575546	0.000543555	0.000809338
Tryptophyl-Asparagine	Tryptophyl-Asparagine	HMDB0029078			Organic acids and derivatives	Carboxylic acids and derivatives	Amino acids, peptides, and analogues	0.000386163	0.000409124	0.000414565	0.000392975	0.000394722	0.000345795	0.000452806	0.000405383	0.000429389	0.000406955	0.000420986	0.000435743	0.000428857	0.00740957	0.000431539	0.0288689	0.000423119	0.000454334	0.242558	0.23469	0.224333	0.435031	0.30359	0.486648
Norambreinolide	Norambreinolide	HMDB0035293	564-20-5		Organoheterocyclic compounds	Naphthofurans		0.0274793	0.000409124	0.000414565	0.00506356	0.000394722	0.018497	0.350488	0.175828	0.16795	0.171354	0.252445	0.21356	0.278762	0.149665	0.0743026	0.156327	0.149062	0.239835	4.56715	4.79513	4.08031	2.95513	3.78242	7.44262
Janthitrem B	Janthitrem B	HMDB0030528	73561-90-7		Organoheterocyclic compounds	Naphthopyrans		0.000386163	0.000409124	0.000414565	0.000392975	0.000394722	0.000345795	0.000452806	0.000405383	0.000429389	0.000406955	0.000420986	0.000435743	0.0429287	0.0716497	0.0345958	0.0686039	0.0362833	0.0218406	0.048904	0.0359582	0.0185974	0.0276038	0.0254998	0.125303
Cinnzeylanine	Cinnzeylanine	HMDB0036011	62203-47-8		Lipids and lipid-like molecules	Prenol lipids	Diterpenoids	0.000386163	0.000409124	0.000414565	0.000392975	0.000394722	0.000345795	0.000452806	0.000405383	0.000429389	0.0042799	0.000420986	0.000435743	0.0258459	0.0335954	0.0241858	0.0356583	0.0573121	0.0219615	1.11549	1.07466	0.802272	1.33175	0.895908	1.59884
Capryloylglycine	Capryloylglycine	HMDB0000832	14246-53-8		Organic acids and derivatives	Carboxylic acids and derivatives	Amino acids, peptides, and analogues	0.0150287	0.120272	0.037027	0.0643002	0.064783	0.0176158	0.528282	0.685126	0.619971	0.844148	0.884919	0.889083	46.0609	59.7289	35.0235	113.766	90.8136	45.4183	81.5229	71.034	83.4144	81.6216	79.4082	118.913
Dihydroxyfumitremorgin C	Dihydroxyfumitremorgin C	HMDB0038581	111427-99-7		Organoheterocyclic compounds	Indoles and derivatives	Pyridoindoles	0.000386163	0.000409124	0.000414565	0.000392975	0.000394722	0.000345795	0.00267744	0.000405383	0.00244234	0.0053657	0.00623185	0.0102291	0.0968409	0.0727474	0.0811165	0.2206	0.128352	0.0716677	0.149804	0.165593	0.115358	0.125528	0.169414	0.152386
N'-Hydroxyneosaxitoxin	N'-Hydroxyneosaxitoxin	HMDB0033665	153856-78-1		Phenylpropanoids and polyketides	Saxitoxins, gonyautoxins, and derivatives		0.624808	1.03986	1.27279	0.725376	1.25275	0.335245	0.328369	0.267687	0.398592	0.136336	0.381753	0.26028	0.000428857	0.000461715	0.0087383	0.000497651	0.000423119	0.000454334	0.000596782	0.00054308	0.000527793	0.000575546	0.000543555	0.000809338
25-Hydroxycholesterol	25-Hydroxycholesterol	HMDB0006247	2140-46-7	C15519	Lipids and lipid-like molecules	Steroids and steroid derivatives	Cholestane steroids	0.00591437	0.000409124	0.00323376	0.00662776	0.000394722	0.000345795	0.124621	0.0984513	0.110305	0.195611	0.127414	0.105896	0.18156	0.12982	0.143867	0.213532	0.192912	0.270993	0.146827	0.122659	0.144515	0.111549	0.164526	0.310063
Isoleucyl-Phenylalanine	Isoleucyl-Phenylalanine	HMDB0028914			Organic acids and derivatives	Carboxylic acids and derivatives	Amino acids, peptides, and analogues	0.333962	0.218812	0.2253	0.266309	0.173234	0.274278	39.6009	13.563	27.6812	32.3096	25.8939	17.5632	16.8529	3.26853	50.9476	19.3657	8.52441	9.79586	35.6296	34.5	27.1346	47.8146	39.7726	65.8338
Arginyl-Tryptophan	Arginyl-Tryptophan	HMDB0028720			Organic acids and derivatives	Carboxylic acids and derivatives	Amino acids, peptides, and analogues	0.00144345	0.000409124	0.000414565	0.000392975	0.0021782	0.000345795	0.0279722	0.0162476	0.0335755	0.0445395	0.0224498	0.0244727	0.664279	0.847545	0.449177	1.18746	0.777724	0.428279	0.249815	0.213113	0.141746	0.929721	0.282269	0.580433
LysoPI(20:0/0:0)	LysoPI(20:0/0:0)	HMDB0240260			Lipids and lipid-like molecules	Glycerophospholipids	Glycerophosphoinositols	0.000386163	0.000409124	0.000414565	0.000392975	0.000394722	0.000345795	0.00363836	0.000405383	0.00248344	0.00843268	0.000420986	0.00222253	0.0135649	0.0457449	0.0263235	0.0403502	0.0148156	0.00906885	0.0136822	0.0130271	0.0301732	0.0195988	0.0120754	0.0576402
Taraxacolide 1-O-b-D-glucopyranoside	Taraxacolide 1-O-b-D-glucopyranoside	HMDB0035610	75911-12-5		Lipids and lipid-like molecules	Prenol lipids	Terpene lactones	0.000386163	0.000409124	0.000414565	0.000392975	0.000394722	0.00307788	0.000452806	0.000405383	0.000429389	0.000406955	0.000420986	0.000435743	0.0219503	0.0179333	0.003042	0.0153991	0.0182763	0.0207994	0.407445	0.375096	0.352979	0.0523077	0.363827	0.666565
4-(Nitrosoamino)-1-(3-pyridinyl)-1-butanone	4-(Nitrosoamino)-1-(3-pyridinyl)-1-butanone	HMDB0062376		C19564	Organic oxygen compounds	Organooxygen compounds	Carbonyl compounds	0.000386163	0.000409124	0.000414565	0.000392975	0.000394722	0.000345795	0.000452806	0.000405383	0.000429389	0.000406955	0.000420986	0.00587528	0.588214	0.576529	0.514247	1.1429	0.999234	0.790518	1.04757	0.947819	1.05096	1.22612	1.04027	1.5593
17-Hydroxypregnenolone sulfate	17-Hydroxypregnenolone sulfate	HMDB0000416	2477-77-2		Lipids and lipid-like molecules	Steroids and steroid derivatives	Sulfated steroids	0.000386163	0.000409124	0.000414565	0.000392975	0.000394722	0.000345795	0.00719002	0.00893601	0.0040238	0.00823421	0.00346777	0.00823862	0.0159401	0.124909	0.0623701	0.0361621	0.0233391	0.0221205	0.119418	0.113781	0.0860381	0.221137	0.153448	0.128293
Codeine-6-glucuronide	Codeine-6-glucuronide	HMDB0060464	20736-11-2	C16577	Alkaloids and derivatives	Morphinans		0.000386163	0.000409124	0.000414565	0.000392975	0.000394722	0.000345795	0.0622975	0.0560332	0.0629405	0.105024	0.0822435	0.073711	0.123097	0.26366	0.198248	0.203905	0.176885	0.113159	0.240111	0.196252	0.245525	0.460788	0.217871	0.439488
Pseudooxynicotine	Pseudooxynicotine	HMDB0001240	2055-23-4		Organic oxygen compounds	Organooxygen compounds	Carbonyl compounds	0.0889722	0.0423412	0.102306	0.0247381	0.0562255	0.0480668	0.0428492	0.0916247	0.0289467	0.0412316	0.045298	0.0396543	0.0541403	0.0955194	0.055157	0.10392	0.0703517	0.0657947	4.56548	4.19007	3.89154	4.75527	4.86792	6.69267
N-Undecylbenzenesulfonic acid	N-Undecylbenzenesulfonic acid	HMDB0032549	50854-94-9		Benzenoids	Benzene and substituted derivatives	Benzenesulfonic acids and derivatives	0.000386163	0.000409124	0.000414565	0.000392975	0.000394722	0.000345795	0.000452806	0.000405383	0.000429389	0.000406955	0.000420986	0.000435743	0.0720945	0.0918865	0.0928322	0.131868	0.104125	0.0869529	0.157996	0.123053	0.15197	0.19774	0.107011	0.26558
1-Isopropyl-2,3-dimethylcyclopentane	1-Isopropyl-2,3-dimethylcyclopentane	HMDB0035141	489-20-3		Lipids and lipid-like molecules	Prenol lipids	Monoterpenoids	0.00460742	0.00437544	0.0496278	0.000392975	0.0041761	0.000345795	1.838	2.3962	1.9228	1.96055	2.03014	2.21085	0.652179	0.618203	0.512469	1.09718	0.920734	1.23765	5.05144	4.33803	4.77936	3.25939	5.04263	6.37287
Leucyl-Lysine	Leucyl-Lysine	HMDB0028934			Organic acids and derivatives	Carboxylic acids and derivatives	Amino acids, peptides, and analogues	0.00805099	0.000409124	0.0100619	0.000392975	0.00772826	0.00609062	0.248214	0.190394	0.238171	0.399813	0.268346	0.188197	2.45152	6.24152	2.26764	3.34424	2.19127	1.41703	0.958529	1.09327	0.805782	1.26025	1.06006	2.00611
Epicatechin	Epicatechin	HMDB0001871	490-46-0	C09727	Phenylpropanoids and polyketides	Flavonoids	Flavans	0.000386163	0.000409124	0.000414565	0.000392975	0.00366644	0.000345795	0.0522467	0.07178	0.0982132	0.178836	0.0586005	0.140834	1.19444	1.25646	0.830031	1.78361	1.76023	1.08839	0.365566	0.222431	0.268056	0.145432	0.295793	0.237999
Fumitremorgin B	Fumitremorgin B	HMDB0030203	12626-17-4		Organoheterocyclic compounds	Indoles and derivatives	Pyridoindoles	0.000386163	0.000409124	0.000414565	0.000392975	0.000394722	0.000345795	0.000452806	0.000405383	0.000429389	0.000406955	0.000420986	0.000435743	0.423101	0.492146	0.228293	0.605511	0.479293	0.417934	0.126922	0.202624	0.213777	0.129638	0.104707	0.177506
Phenylalanyl-Glycine	Phenylalanyl-Glycine	HMDB0028995			Organic acids and derivatives	Carboxylic acids and derivatives	Amino acids, peptides, and analogues	0.00841654	0.000409124	0.000414565	0.0172071	0.000394722	0.0292637	0.000452806	0.0160362	0.000429389	0.000406955	0.000420986	0.000435743	0.0517089	0.122352	0.0512039	0.149203	0.0222017	0.0259202	1.21985	1.01304	0.770319	2.56253	1.59947	1.21514
LysoPE(15:0/0:0)	LysoPE(15:0/0:0)	HMDB0011502			Lipids and lipid-like molecules	Glycerophospholipids	Glycerophosphoethanolamines	0.000386163	0.000409124	0.000414565	0.0160912	0.0188341	0.000345795	0.34028	0.401568	0.368666	0.362231	0.362784	0.374971	0.708686	0.940696	0.780141	1.26712	1.43702	1.28923	1.99349	2.68312	1.07028	2.37733	2.27165	6.36844
3-Hydroxysintaxanthin	3-Hydroxysintaxanthin	HMDB0035641			Lipids and lipid-like molecules	Prenol lipids	Triterpenoids	0.000386163	0.000409124	0.000414565	0.000392975	0.000394722	0.000345795	0.181703	0.00756835	0.112522	0.153012	0.0909977	0.122547	0.084032	0.148063	0.0120481	0.167111	0.208974	0.0260515	0.11109	0.102014	0.069687	0.0398374	0.0977941	0.362889
3-Methyl-alpha-ionyl acetate	3-Methyl-alpha-ionyl acetate	HMDB0037631	68555-61-3		Lipids and lipid-like molecules	Prenol lipids	Sesquiterpenoids	0.0671542	0.000409124	0.000414565	0.000392975	0.000394722	0.021919	0.0348398	0.0674494	0.0319446	0.0490098	0.0563691	0.0485387	0.087368	0.0451603	0.00831462	0.0245866	0.0990402	0.044837	1.61555	1.50474	1.02978	0.906495	1.16939	2.57995
Lysyl-Proline	Lysyl-Proline	HMDB0028959			Organic acids and derivatives	Carboxylic acids and derivatives	Amino acids, peptides, and analogues	0.0194627	0.025574	0.057103	0.00996747	0.0279388	0.0178883	0.0254997	0.0182686	0.0191108	0.0380709	0.0314412	0.0329175	0.481004	0.559001	0.267816	0.744922	0.635177	0.404538	3.67064	3.78694	2.7621	12.2706	3.59607	7.7246
Blumenol C glucoside	Blumenol C glucoside	HMDB0040668	62512-23-6		Lipids and lipid-like molecules	Fatty Acyls	Fatty acyl glycosides	0.000386163	0.000409124	0.000414565	0.000392975	0.000394722	0.000345795	0.000452806	0.000405383	0.000429389	0.000406955	0.00303854	0.000435743	0.0172555	0.049779	0.0191618	0.0370068	0.14631	0.0215945	0.316976	0.290461	0.313834	0.474989	0.275254	0.308779
Tryptophyl-Valine	Tryptophyl-Valine	HMDB0029096			Organic acids and derivatives	Carboxylic acids and derivatives	Amino acids, peptides, and analogues	0.00280358	0.000409124	0.0574357	0.0139983	0.0023806	0.0088112	0.170657	0.13672	0.145341	0.191073	0.162903	0.169864	0.431623	0.460152	0.362605	0.483722	0.547508	0.610917	0.557632	0.608982	1.39941	0.534451	1.71394	3.38763
ent-16b,19-Kauranediol 19-acetate	ent-16b,19-Kauranediol 19-acetate	HMDB0036801	30320-70-8		Lipids and lipid-like molecules	Prenol lipids	Diterpenoids	0.0156169	0.0111858	0.000414565	0.0127259	0.0137557	0.00891011	0.269509	0.296044	0.202992	0.249001	0.279338	0.271844	0.692828	0.456333	0.374822	0.695225	0.510571	0.620874	4.34856	2.70899	3.69202	0.140956	1.7202	4.95981
Prolylphenylalanine	Prolylphenylalanine	HMDB0011179			Organic acids and derivatives	Carboxylic acids and derivatives	Amino acids, peptides, and analogues	0.203783	0.706217	0.901756	0.585625	0.625315	0.173051	21.6806	8.86844	0.0685973	15.3693	13.1811	0.0774433	1.05199	1.24512	0.202843	1.72252	1.73966	1.71495	72.2559	60.8516	56.7433	33.0778	64.0804	121.928
4-Ethyl-2-methyl-5-propyloxazole	4-Ethyl-2-methyl-5-propyloxazole	HMDB0037873	88300-06-5		Organoheterocyclic compounds	Azoles	Oxazoles	0.151769	0.0528201	0.00681396	0.00961057	0.00929284	0.000345795	0.068808	0.0141029	0.0594292	0.0967329	0.0116407	0.0686797	0.124623	0.237032	0.366656	0.316783	0.221392	0.193487	2.1253	2.98809	1.51728	13.9314	4.46751	11.2613
Asparaginyl-Proline	Asparaginyl-Proline	HMDB0028739			Organic acids and derivatives	Carboxylic acids and derivatives	Amino acids, peptides, and analogues	0.000386163	0.0134721	0.0195583	0.000392975	0.000394722	0.000345795	0.0151842	0.000405383	0.0203673	0.0267512	0.0190754	0.000435743	0.0352374	0.0379193	0.0409821	0.0684561	0.0323948	0.0316869	2.06418	1.7193	1.59922	1.74971	1.85163	3.03879
Deterrol stearate	Deterrol stearate	HMDB0034578	52898-98-3		Lipids and lipid-like molecules	Prenol lipids	Sesquiterpenoids	0.000386163	0.000409124	0.000414565	0.000392975	0.000394722	0.000345795	0.000452806	0.000405383	0.0205517	0.0190044	0.000420986	0.0121435	0.42818	0.390845	0.370368	0.558484	0.505875	0.523153	0.597653	0.434505	0.435123	0.365574	0.267513	0.559496
Colubrinic acid	Colubrinic acid	HMDB0036847	67594-73-4		Lipids and lipid-like molecules	Prenol lipids	Triterpenoids	0.000386163	0.000409124	0.000414565	0.000392975	0.000394722	0.000345795	0.007091	0.0309164	0.046049	0.0538637	0.0457825	0.0358218	0.0490009	0.0794289	0.0499111	0.0813002	0.0791888	0.0574427	0.135336	0.187202	0.189794	0.248018	0.181583	0.230912
Glutaminylproline	Glutaminylproline	HMDB0028805	139370-58-4		Organic acids and derivatives	Carboxylic acids and derivatives	Amino acids, peptides, and analogues	0.0470509	0.0555465	0.0513031	0.0669833	0.0514969	0.0538021	0.0449583	0.0665406	0.0422917	0.0858011	0.096218	0.102658	0.144427	0.237072	0.085297	0.153008	0.129046	0.15079	13.001	7.58114	6.14313	6.85819	6.97405	14.0288
Hydroxyprolyl-Threonine	Hydroxyprolyl-Threonine	HMDB0028873			Organic acids and derivatives	Carboxylic acids and derivatives	Amino acids, peptides, and analogues	0.000386163	0.000409124	0.000414565	0.000392975	0.000394722	0.000345795	1.05385	0.436595	1.08093	1.1661	0.969109	0.495121	0.282372	1.08613	1.4529	0.523942	0.271009	0.219977	0.320095	0.30833	0.605799	1.6056	0.545029	0.605776
12-KETE	12-KETE	HMDB0013633	108437-64-5	C14807	Lipids and lipid-like molecules	Fatty Acyls	Fatty acids and conjugates	0.000386163	0.000409124	0.000414565	0.000392975	0.000394722	0.000345795	0.0902339	0.0471543	0.0783363	0.112577	0.0893908	0.0818608	0.262995	0.340012	0.268538	0.511749	0.339472	0.588155	0.277728	0.489865	0.253681	0.229437	0.251838	0.612959
Valyl-Leucine	Valyl-Leucine	HMDB0029131			Organic acids and derivatives	Carboxylic acids and derivatives	Amino acids, peptides, and analogues	0.000386163	0.000409124	0.000414565	0.000392975	0.000394722	0.000345795	0.0521468	0.0114518	0.0436666	0.077532	0.0441275	0.0358774	0.374973	0.619448	0.393825	0.526274	0.461788	0.465729	0.126079	0.0824874	0.122408	0.074539	0.0793323	0.219366
2-Amino-1,7,9-trimethylimidazo[4,5-g]quinoxaline	2-Amino-1,7,9-trimethylimidazo[4,5-g]quinoxaline	HMDB0040300			Organoheterocyclic compounds	Diazanaphthalenes	Benzodiazines	0.007046	0.00993688	0.0190473	0.0118608	0.00886924	0.00234288	0.00446779	0.000405383	0.0146948	0.00658988	0.0330812	0.00315688	0.123221	0.110456	0.220415	0.250897	0.29247	0.167454	0.489389	0.46272	0.453025	0.663471	0.914862	1.07249
17-alpha-Estradiol-3-glucuronide	17-alpha-Estradiol-3-glucuronide	HMDB0010322			Lipids and lipid-like molecules	Steroids and steroid derivatives	Steroidal glycosides	0.000386163	0.000409124	0.000414565	0.000392975	0.000394722	0.000345795	0.0717614	0.0299655	0.108136	0.119722	0.0932816	0.058938	0.771381	0.698618	0.548502	1.18384	0.877597	0.649707	0.874876	1.20137	0.855024	1.34521	1.13421	1.78843
Thiomorpholine 3-carboxylate	Thiomorpholine 3-carboxylate	HMDB0059611		C03901	Organic acids and derivatives	Carboxylic acids and derivatives	Amino acids, peptides, and analogues	0.000386163	0.000409124	0.000414565	0.000392975	0.0250376	0.0081536	0.000452806	0.000405383	0.000429389	0.000406955	0.000420986	0.000435743	0.70024	0.701624	0.000431539	0.882735	0.970682	1.09262	1.22487	1.19927	1.00003	1.61417	1.11031	1.24116
Pisumionoside	Pisumionoside	HMDB0039947	371113-06-3		Lipids and lipid-like molecules	Prenol lipids	Terpene glycosides	0.000386163	0.000409124	0.00216152	0.000392975	0.000394722	0.000345795	0.0227233	0.0177366	0.0122193	0.0291638	0.0245471	0.0224884	0.128326	0.223518	0.130023	0.18656	0.100442	0.0947627	0.0893405	0.0712388	0.0876366	0.0979776	0.0704043	0.110414
PE(18:1(11Z)/14:1(9Z))	PE(18:1(11Z)/14:1(9Z))	HMDB0009020			Lipids and lipid-like molecules	Glycerophospholipids	Glycerophosphoethanolamines	0.509476	0.586955	1.11558	0.830824	0.634673	0.114646	0.560719	0.282356	0.379624	0.0953705	0.245763	0.272421	0.0295122	0.0731422	0.0763981	0.0417533	0.0577962	0.0456495	0.0233071	0.00054308	0.0213428	0.020674	0.000543555	0.000809338
Alkaloid A6	Alkaloid A6	HMDB0041247	142741-38-6		Organoheterocyclic compounds	Quinolines and derivatives	Benzoquinolines	0.000386163	0.000409124	0.000414565	0.000392975	0.000394722	0.000345795	0.00578581	0.000405383	0.000429389	0.00870109	0.0042014	0.00165466	0.122018	0.251053	0.114076	0.183465	0.102443	0.0908646	0.0234537	0.0626275	0.051819	0.203259	0.0738416	0.0939085
Isoleucyl-Histidine	Isoleucyl-Histidine	HMDB0028909			Organic acids and derivatives	Carboxylic acids and derivatives	Amino acids, peptides, and analogues	0.000386163	0.000409124	0.000414565	0.00164225	0.000394722	0.000345795	0.000452806	0.000405383	0.000429389	0.0155536	0.000420986	0.00689541	0.353974	0.416018	0.555958	0.53431	0.42518	0.406314	0.427245	0.489705	0.509888	0.680562	0.509584	0.718271
Argpyrimidine	Argpyrimidine							0.0115472	0.114063	0.0441633	0.0989787	0.0871746	0.000345795	0.0956783	0.0962051	0.216477	0.371071	0.160459	0.135432	24.6835	23.5638	21.5799	41.73	34.3152	25.7363	37.6224	36.3797	36.818	42.5394	39.7308	61.8696
cis-5-Tetradecenoylcarnitine	cis-5-Tetradecenoylcarnitine	HMDB0002014	835598-21-5		Lipids and lipid-like molecules	Fatty Acyls	Fatty acid esters	0.000386163	0.000409124	0.000414565	0.000392975	0.000394722	0.000345795	0.43199	0.296923	0.320119	0.45331	0.314593	0.310487	0.355484	0.690843	0.459806	0.785926	0.305375	0.938355	1.13549	1.01449	0.832772	0.662752	1.06476	1.71374
Isopropyl apiosylglucoside	Isopropyl apiosylglucoside	HMDB0041513	147742-24-3		Organic oxygen compounds	Organooxygen compounds	Carbohydrates and carbohydrate conjugates	0.000386163	0.000409124	0.00221812	0.000392975	0.000394722	0.000345795	0.000452806	0.00666743	0.00193461	0.00482096	0.00370961	0.0051615	0.0517181	0.0419972	0.0251432	0.0756714	0.0721172	0.0796907	0.639127	0.603334	0.659	0.183596	0.591241	1.08408
Alpha-Trisaccharide	Alpha-Trisaccharide	HMDB0006595	49777-13-1		Organic oxygen compounds	Organooxygen compounds	Carbohydrates and carbohydrate conjugates	0.00180471	0.000409124	0.000414565	0.000392975	0.000394722	0.000345795	0.000452806	0.000405383	0.000429389	0.000406955	0.000420986	0.000435743	0.0466403	0.0648344	0.0281593	0.0758741	0.0781754	0.0477045	0.116912	0.140732	0.0870383	0.205753	0.14321	0.319293
(x)-2-Heptanol glucoside	(x)-2-Heptanol glucoside	HMDB0035028			Lipids and lipid-like molecules	Fatty Acyls	Fatty acyl glycosides	0.0034711	0.00203001	0.000414565	0.000392975	0.00132115	0.00160809	0.00664868	0.000405383	0.000429389	0.00207614	0.00206322	0.00378186	0.143189	0.0980592	0.100033	0.232666	0.091974	0.0823405	0.969341	1.03717	0.856019	0.516778	1.38973	1.51848
5-Aminoimidazole ribonucleotide	5-Aminoimidazole ribonucleotide	HMDB0001235	25635-88-5	C03373	Organic oxygen compounds	Organooxygen compounds	Carbohydrates and carbohydrate conjugates	0.386095	0.548051	0.957048	0.417879	0.801944	0.284618	0.0124746	0.0362645	0.00664046	0.0276366	0.0373632	0.0329526	0.00355398	0.000461715	0.0185743	0.000497651	0.000423119	0.00793825	0.000596782	0.0159761	0.00560958	0.00698979	0.00745861	0.0531419
3-(3,4,5-Trimethoxyphenyl)propanoic acid	3-(3,4,5-Trimethoxyphenyl)propanoic acid	HMDB0030254	25173-72-2		Phenylpropanoids and polyketides	Phenylpropanoic acids		0.021364	0.000409124	0.000414565	0.0558199	0.0209942	0.0370776	2.03645	0.884283	1.33641	0.980729	1.24979	1.16265	0.432798	0.219189	0.214154	0.541511	0.364262	0.655106	18.518	15.0588	14.39	23.187	13.6433	19.5492
Thyrotropin releasing hormone	Thyrotropin releasing hormone	HMDB0060080		C03958	Organic acids and derivatives	Carboxylic acids and derivatives	Amino acids, peptides, and analogues	0.000386163	0.000409124	0.000414565	0.000392975	0.000394722	0.000345795	0.0550741	0.0731693	0.0564438	0.061927	0.0745665	0.0876559	0.0999142	0.0677486	0.0793239	0.10962	0.122032	0.129782	0.131519	0.113865	0.0892497	0.0596664	0.0951241	0.223265
Isoferulic acid 3-sulfate	Isoferulic acid 3-sulfate	HMDB0041748			Phenylpropanoids and polyketides	Cinnamic acids and derivatives	Hydroxycinnamic acids and derivatives	0.472537	1.92944	2.53354	0.371294	2.12262	0.219137	0.650185	0.202335	0.725445	0.127735	0.150523	0.110636	0.000428857	0.000461715	0.000431539	0.000497651	0.000423119	0.000454334	0.000596782	0.00054308	0.000527793	0.000575546	0.000543555	0.000809338
Isomaltose	Isomaltose	HMDB0002923	499-40-1	C00252	Organic oxygen compounds	Organooxygen compounds	Carbohydrates and carbohydrate conjugates	0.169594	0.0544817	0.000414565	0.0836445	0.03988	0.106618	0.094337	0.082712	0.0753394	0.0697066	0.0823366	0.0791826	0.000428857	0.000461715	0.000431539	0.0229577	0.00743829	0.0223949	0.000596782	0.00054308	0.000527793	0.000575546	0.000543555	0.000809338
1-Acetyl-3,27-dihydroxywitha-5,24-dienolide 3-glucoside	1-Acetyl-3,27-dihydroxywitha-5,24-dienolide 3-glucoside	HMDB0033729	227179-08-0		Lipids and lipid-like molecules	Steroids and steroid derivatives	Steroid lactones	0.000386163	0.000409124	0.000414565	0.000392975	0.00253013	0.000345795	0.039257	0.0090691	0.033377	0.0376133	0.0541377	0.022223	0.00981553	0.0478795	0.0320565	0.000497651	0.000423119	0.000454334	0.237146	0.212967	0.229474	0.283291	0.28719	0.63416
2-(4-Methyl-3-pentenyl)anthraquinone	2-(4-Methyl-3-pentenyl)anthraquinone	HMDB0040916	71308-16-2		Benzenoids	Anthracenes	Anthraquinones	0.000386163	0.0295585	0.0163266	0.000392975	0.0162682	0.000345795	0.000452806	0.000405383	0.000429389	0.000406955	0.000420986	0.000435743	0.484503	0.528575	0.36446	0.710438	0.605879	0.662908	0.711492	0.723417	0.386014	1.04501	0.634805	0.314286
Auxin a	Auxin a	HMDB0038483			Lipids and lipid-like molecules	Prenol lipids	Monoterpenoids	0.0318504	0.0047594	0.000414565	0.0142942	0.00970112	0.0237821	0.0720756	0.0918073	0.0722526	0.0671091	0.0616735	0.129845	0.11537	0.0661442	0.0581105	0.0518145	0.0848889	0.0979871	2.32667	2.28122	1.77034	1.65245	2.08144	2.99369
6-Geranylgeranyl 8'-methyl 6,8'-diapocarotene-6,8'-dioate	6-Geranylgeranyl 8'-methyl 6,8'-diapocarotene-6,8'-dioate	HMDB0034770	247030-33-7		Lipids and lipid-like molecules	Prenol lipids	Diterpenoids	0.000386163	0.000409124	0.000414565	0.000392975	0.000394722	0.000345795	0.000452806	0.000405383	0.000429389	0.000406955	0.000420986	0.000435743	0.232537	0.321341	0.189507	0.617753	0.267999	0.126396	0.117022	0.074364	0.0876955	0.315507	0.107822	0.273932
[6]-Gingerdiol 3,5-diacetate	[6]-Gingerdiol 3,5-diacetate	HMDB0040568	143615-75-2		Lipids and lipid-like molecules	Fatty Acyls	Fatty alcohol esters	0.000386163	0.000409124	0.000414565	0.000392975	0.000394722	0.000345795	0.378668	0.226248	0.370233	0.394326	0.259468	0.339969	1.0538	0.694822	0.782617	1.12776	1.26264	1.63496	1.10714	1.11941	1.11693	1.19351	1.2318	1.92722
[12]-Gingerol	[12]-Gingerol	HMDB0036356	104264-55-3		Benzenoids	Phenols	Methoxyphenols	0.000386163	0.000409124	0.000414565	0.0118122	0.000394722	0.000345795	2.01471	2.48414	2.49008	2.2545	2.3395	2.33803	2.56531	2.3642	1.70276	2.69965	2.08815	3.53481	1.92218	1.47705	1.1329	1.26479	1.52681	2.30659
Ganoderic acid Mj	Ganoderic acid Mj	HMDB0035354	110024-15-2		Lipids and lipid-like molecules	Prenol lipids	Triterpenoids	0.000386163	0.000409124	0.000414565	0.000392975	0.000394722	0.000345795	0.018943	0.000405383	0.000429389	0.0153063	0.0099734	0.0103327	0.100097	0.191645	0.145916	0.153499	0.147997	0.116418	0.145685	0.106533	0.110191	0.27917	0.0992375	0.165012
Tsugaric acid C	Tsugaric acid C	HMDB0035510	267649-96-7		Lipids and lipid-like molecules	Prenol lipids	Triterpenoids	0.000386163	0.000409124	0.000414565	0.000392975	0.000394722	0.000345795	0.025713	0.0398763	0.0499388	0.117781	0.0926107	0.0128282	1.1859	1.7557	0.795694	1.69592	1.71631	1.57304	1.00603	1.58344	0.976444	2.29105	1.05334	2.54815

## Sheet: TableS3
Table S3. Enrichment pathways of significantly different metabolites in fermented mixed substances
	Total	Expected	Hits	Raw p	Holm p	FDR
Phenylalanine metabolism	10	1.1	2	0.304	1	1
Starch and sucrose metabolism	18	1.99	2	0.608	1	1
Taurine and hypotaurine metabolism	8	0.883	1	0.609	1	1
Biotin metabolism	10	1.1	1	0.691	1	1
Cysteine and methionine metabolism	33	3.64	3	0.724	1	1
Arginine biosynthesis	14	1.55	1	0.807	1	1
Glutathione metabolism	28	3.09	2	0.833	1	1
Glycerolipid metabolism	16	1.77	1	0.848	1	1
Primary bile acid biosynthesis	46	5.08	3	0.899	1	1
Aminoacyl-tRNA biosynthesis	48	5.3	3	0.915	1	1
Arginine and proline metabolism	38	4.19	2	0.935	1	1
Lysine degradation	25	2.76	1	0.948	1	1
Tryptophan metabolism	41	4.53	2	0.952	1	1
Porphyrin and chlorophyll metabolism	30	3.31	1	0.971	1	1
Glyoxylate and dicarboxylate metabolism	32	3.53	1	0.977	1	1
Glycine, serine and threonine metabolism	33	3.64	1	0.98	1	1
Glycerophospholipid metabolism	36	3.97	1	0.986	1	1
Drug metabolism - cytochrome P450	55	6.07	2	0.988	1	1
Tyrosine metabolism	42	4.64	1	0.993	1	1
Purine metabolism	65	7.17	2	0.996	1	1
